# Supplementary material for: Caenorhabditis elegans Heterochromatin protein 1 (HPL-2) links developmental plasticity, longevity and lipid metabolism
Source: Genome Biol. 2011 Dec 20;12(12):R123. doi: 10.1186/gb-2011-12-12-r123 (PMC3334618; doi:10.1186/gb-2011-12-12-r123)
Supplement: Additional file 1 — Differentially expressed genes for embryos and L3 stage larvae in wild type compared to hpl-2 mutant animals. [file gb-2011-12-12-r123-S1.XLSX]

## Sheet: emb down in hpl-2 
ID	logFC	AveExpr	P.Value	Gene.Public.Name	Description
6R55.2	-0.672893	3.76817	0.0165952	6R55.2	-
AH6.10	-0.718696	3.39507	0.0184319	sra-6	Serpentine Receptor, class A (alpha) family member (sra-6)
AH6.3	-1.15775	4.12569	0.0285232	AH6.3	-
B0024.11	-0.705176	7.98699	0.0265895	B0024.11	-
B0205.5	-1.01002	3.73652	0.0265414	B0205.5	-
B0207.11	-1.35373	3.96894	0.0262809	B0207.11	-
B0222.1	-0.613691	6.33319	0.0456222	B0222.1	-
B0244.7	-0.588933	3.51727	0.0146603	B0244.7	-
B0250.8	-0.585266	3.13189	0.0237608	B0250.8	-
B0280.9	-0.87251	8.22766	0.0209988	B0280.9	-
B0285.8	-0.677823	5.671	0.0266112	ckb-1	Choline Kinase B family member (ckb-1)
B0303.9	-0.681051	6.95403	0.00990715	vps-33.1	-
B0304.2	-1.46714	7.36701	0.0338539	B0304.2	-
B0304.9	-0.588762	3.2186	0.0269587	sra-36	Serpentine Receptor, class A (alpha) family member (sra-36)
B0334.7	-0.664774	3.90758	0.0160148	srh-44	Serpentine Receptor, class H family member (srh-44)
B0336.8	-1.40267	7.01037	0.0156571	lgg-3	LC3, GABARAP and GATE-16 family member (lgg-3)
B0432.11	-0.661199	3.81716	0.038824	B0432.11	-
B0454.4	-0.749815	3.93139	0.0488917	sri-29	Serpentine Receptor, class I family member (sri-29)
B0495.6	-1.26581	8.40222	0.0122708	B0495.6	-
B0496.6	-0.760736	3.45813	0.0477051	B0496.6	-
B0511.4	-1.21456	3.64923	0.00333424	tag-344	Temporarily Assigned Gene name family member (tag-344)
B0511.7	-0.706814	7.99191	0.0499309	B0511.7	-
B0524.3	-0.620097	3.58807	0.0273049	B0524.3	-
B0547.2	-0.98017	3.91613	0.0278348	B0547.2	-
B0554.1	-0.965526	3.76615	0.0203738	B0554.1	-
B0554.7	-0.753797	4.23549	0.0291631	B0554.7	-
B0563.8	-1.3109	6.66556	0.00982065	B0563.8	-
BE0003N10.1	-0.820698	7.39212	0.0103303	BE0003N10.1	-
C01B12.1	-0.800544	9.10103	0.04627	sqt-2	SQuaT family member (sqt-2)
C01G10.10	-0.66545	7.32473	0.0407348	C01G10.10	-
C01G10.5	-1.47598	4.58867	0.0383075	C01G10.5	-
C01G12.5	-0.602894	3.82537	0.0123292	C01G12.5	-
C02B8.2	-1.0825	4.06363	0.0275125	fbxc-38	F-box C protein family member (fbxc-38)
C02F5.2	-0.977032	4.5205	0.0075374	C02F5.2	-
C03A7.2	-0.821668	5.66015	0.00111464	C03A7.2	-
C03B1.4	-0.854016	4.11471	0.0365286	C03B1.4	-
C03D6.6	-1.00718	5.19714	0.0224781	C03D6.6	-
C03G5.10	-1.82292	6.64203	0.00935622	nspc-3	Nematode Specific Peptide family, group C family member (nspc-3)
C03H5.3	-1.1322	7.25881	0.0302889	C03H5.3	-
C04E12.8	-0.840774	3.54113	0.00964483	srx-121	Serpentine Receptor, class X family member (srx-121)
C04E6.11	-0.736731	6.45318	0.0098783	C04E6.11	-
C04E6.4	-0.750508	3.39122	0.023801	C04E6.4	-
C04F12.12	-1.55582	4.02367	0.0161207	C04F12.12	-
C04F5.8	-1.04819	7.64198	0.0260109	C04F5.8	-
C04H5.2	-0.755067	4.35351	0.00155519	clec-147	C-type LECtin family member (clec-147)
C05C10.1	-0.587648	3.68373	0.0152326	C05C10.1	-
C05D9.7	-0.639368	7.74935	0.031257	C05D9.7	-
C05E4.2	-1.17004	3.46162	0.0252604	str-20	Seven TM Receptor family member (str-20)
C05E7.4	-0.911381	3.96064	0.0127664	C05E7.4	-
C06A1.6	-0.716611	3.07193	0.0400944	C06A1.6	-
C06A5.2	-1.0797	4.31593	0.00735882	C06A5.2	-
C06B3.11	-0.766568	3.35509	0.0105243	srx-42	Serpentine Receptor, class X family member (srx-42)
C06B8.9	-0.895781	3.45681	0.0135638	srw-21	Serpentine Receptor, class W family member (srw-21)
C06E1.5	-1.52202	3.8629	0.00491927	fip-3	Fungus-Induced Protein family member (fip-3)
C06E4.8	-0.938536	3.83628	0.0322427	C06E4.8	-
C06H5.8	-0.634511	4.24458	0.0117301	C06H5.8	-
C07D8.5	-0.950317	3.90114	0.0011373	C07D8.5	-
C08A9.7	-0.835243	6.06021	0.0405453	sdz-2	SKN-1 Dependent Zygotic transcript family member (sdz-2)
C08B11.7	-1.01123	8.25817	0.0240186	ubh-4	UBiquitin C-terminal Hydrolase (family 1) family member (ubh-4)
C08B11.9	-0.975395	9.76627	0.0480291	C08B11.9	-
C08C3.2	-1.06342	5.26212	0.0317927	bath-15	BTB and MATH domain containing family member (bath-15)
C08E3.2	-0.813272	3.73224	0.0281153	btb-15	BTB (Broad/complex/Tramtrack/Bric a brac) domain protein family member (btb-15)
C08E3.3	-0.839359	4.96905	0.0193731	bath-33	BTB and MATH domain containing family member (bath-33)
C08F11.17	-1.04052	3.34141	0.0006928	C08F11.17	-
C08F11.8	-0.769577	7.5162	0.0303692	ugt-22	UDP-GlucuronosylTransferase family member (ugt-22)
C08F1.3	-0.827875	5.40464	0.0348365	fbxb-13	F-box B protein family member (fbxb-13)
C09B7.3	-0.723459	3.18231	0.00758884	C09B7.3	NA
C09B9.4	-0.632163	3.90011	0.0302599	C09B9.4	-
C09E7.1	-0.602477	3.43544	0.00893037	srxa-5	Serpentine Receptor, class XA family member (srxa-5)
C09G12.3	-0.625164	3.34461	0.0265066	srz-78	Serpentine Receptor, class Z family member (srz-78)
C09G5.2	-0.898517	8.84024	0.0220987	C09G5.2	-
C09H10.1	-0.946886	3.78154	0.00117958	rpl-42	Ribosomal Protein, Large subunit family member (rpl-42)
C09H10.10	-0.828531	7.47259	0.0166046	C09H10.10	-
C10A4.6	-1.0615	3.45441	0.00425523	C10A4.6	-
C10B5.1	-0.780462	3.82435	0.0341177	C10B5.1	-
C10E2.1	-0.90256	3.86499	0.00781092	C10E2.1	-
C10G11.1	-0.858987	3.61447	0.0274324	C10G11.1	-
C10G11.9	-0.975544	6.16537	0.00162319	C10G11.9	-
C13D9.3	-0.928527	3.46086	0.0232361	srr-8	Serpentine Receptor, class R family member (srr-8)
C13D9.4	-0.713584	3.29984	0.016824	srsx-11	Serpentine Receptor, class SX family member (srsx-11)
C14A4.14	-0.589544	6.68063	0.0357454	C14A4.14	-
C14A4.5	-1.05273	6.24335	0.0494049	crn-5	Cell-death-Related Nuclease family member (crn-5)
C14C6.7	-0.843688	3.67088	0.0244578	C14C6.7	-
C14E2.1	-0.649344	4.1244	0.0161292	C14E2.1	-
C14E2.3	-0.972907	4.44441	0.0267959	C14E2.3	-
C15H11.10	-0.775542	3.63706	0.0434885	C15H11.10	-
C15H9.7	-0.792926	9.48295	0.0376313	C15H9.7	-
C16A11.7	-0.813121	3.92625	0.00454637	C16A11.7	-
C16C4.15	-0.776759	3.84519	0.0338412	math-10	MATH (meprin-associated Traf homology) domain containing family member (math-10)
C16C8.9	-0.707976	3.30494	0.00996891	C16C8.9	-
C16D9.7	-0.666367	3.59111	0.0464344	srt-25	Serpentine Receptor, class T family member (srt-25)
C17A2.7	-1.18751	3.55946	0.00457343	C17A2.7	-
C17B7.9	-0.673436	3.31691	0.0210679	C17B7.9	-
C17C3.17	-1.65019	3.61791	0.0283163	sls-2.3	-
C17D12.9	-0.87571	5.13872	0.0237613	C17D12.9	-
C17E4.4	-0.737827	3.51133	0.0498062	C17E4.4	-
C17G1.2	-1.02086	3.80631	0.0116299	C17G1.2	-
C18A3.3	-0.647916	5.85618	0.0299656	C18A3.3	-
C18D11.6	-0.899415	4.82989	0.011042	C18D11.6	-
C18D1.2	-0.666138	3.72747	0.0338767	C18D1.2	-
C18F10.4	-0.687893	3.5818	0.00631872	srg-1	Serpentine Receptor, class G (gamma) family member (srg-1)
C18G1.3	-0.721791	3.51552	0.0153982	C18G1.3	-
C18G1.9	-0.622451	3.55379	0.0336675	C18G1.9	-
C18H7.4	-0.939628	4.00178	0.045458	C18H7.4	-
C18H7.9	-0.814106	4.02778	0.0182197	C18H7.9	-
C23F12.3	-1.0528	4.98725	0.0204817	C23F12.3	-
C24A3.1	-0.6136	3.66612	0.0309641	C24A3.1	-
C24B9.8	-0.808411	3.32105	0.01764	str-13	Seven TM Receptor family member (str-13)
C24F3.4	-0.656775	7.76666	0.028286	C24F3.4	-
C24H12.10	-1.08355	4.19132	0.012242	C24H12.10	-
C24H12.12	-0.879801	6.85954	0.0224224	C24H12.12	-
C25A8.1	-1.0984	5.12495	0.0355065	C25A8.1	-
C25D7.1	-1.04734	3.26836	0.0224062	C25D7.1	-
C25F9.4	-0.638676	5.74201	0.0454797	C25F9.4	-
C25G4.7	-0.617999	3.84104	0.0182659	C25G4.7	-
C25H3.3	-0.824325	6.85418	0.0329644	C25H3.3	-
C26D10.3	-0.618167	4.11986	0.0150811	C26D10.3	-
C26E6.11	-0.920691	7.95731	0.0408877	mmab-1	MethylMalonic Aciduria type B homolog family member (mmab-1)
C27A7.6	-1.18339	6.58614	0.04707	C27A7.6	-
C27A7.9	-1.18138	4.09588	0.0341069	C27A7.9	-
C27B7.9	-0.844556	3.55449	0.0166834	C27B7.9	-
C27C7.7	-0.621879	4.13077	0.0498631	C27C7.7	-
C27D6.10	-0.602294	3.22264	0.0174124	srb-1	Serpentine Receptor, class B (beta) family member (srb-1)
C27H5.10	-1.30538	4.03626	0.0297392	C27H5.10	-
C28C12.8	-0.775769	3.89173	0.0455538	hlh-12	Helix Loop Helix family member (hlh-12)
C29F9.2	-0.606995	4.07593	0.0487337	C29F9.2	-
C29F9.8	-1.41492	3.74715	0.0239998	C29F9.8	-
C30A5.5	-2.17498	4.41851	0.034835	snb-5	SyNaptoBrevin related family member (snb-5)
C30B5.3	-0.779414	3.69203	0.033855	cpb-2	CPEB polyA binding family member (cpb-2)
C30E1.8	-0.762511	3.52848	0.0281171	C30E1.8	-
C30H6.4	-0.595063	3.76933	0.0392349	clec-202	C-type LECtin family member (clec-202)
C31A11.9	-0.730863	3.40443	0.00872138	str-214	Seven TM Receptor family member (str-214)
C31B8.12	-0.64182	3.35316	0.00618705	C31B8.12	-
C31B8.13	-0.60871	3.20781	0.0332357	srh-247	Serpentine Receptor, class H family member (srh-247)
C31B8.16	-0.610884	3.32469	0.0361872	C31B8.16	-
C31H2.4	-0.772357	6.71636	0.00261481	C31H2.4	-
C31H5.1	-1.32445	4.55979	0.000217618	C31H5.1	-
C32B5.2	-1.29538	3.9418	0.00130022	srh-274	Serpentine Receptor, class H family member (srh-274)
C32B5.6	-0.722067	4.36069	0.0055357	C32B5.6	-
C32H11.12	-1.00399	7.0506	0.0409626	dod-24	Downstream Of DAF-16 (regulated by DAF-16) family member (dod-24)
C33E10.10	-1.46457	4.55143	0.0324131	C33E10.10	-
C33F10.11	-0.90837	3.75275	0.00936342	C33F10.11	-
C33F10.4	-1.23663	5.23726	0.0264533	C33F10.4	-
C33F10.8	-0.830507	3.94882	0.0368527	C33F10.8	-
C33H5.10	-0.767847	7.10216	0.0404818	tag-322	Temporarily Assigned Gene name family member (tag-322)
C34B2.5	-0.642736	5.98131	0.0348631	C34B2.5	-
C34B4.4	-0.659683	3.42073	0.0429597	C34B4.4	-
C34C12.1	-0.587092	4.89442	0.0456665	C34C12.1	-
C34D4.11	-1.25324	6.70971	0.000663401	grsp-3	Glycine Rich Secreted Protein family member (grsp-3)
C34D4.3	-0.751928	3.92817	0.0293474	C34D4.3	-
C35A5.1	-0.662278	3.68092	0.0353572	aqp-5	AQuaPorin or aquaglyceroporin related family member (aqp-5)
C35D10.11	-0.971339	3.84471	0.0229135	C35D10.11	-
C35D6.6	-1.08204	3.51402	0.0347923	C35D6.6	-
C35E7.8	-0.657689	5.55954	0.0356642	C35E7.8	-
C36B7.8	-1.09116	4.41228	0.00855048	C36B7.8	-
C36C5.10	-0.838254	3.32444	0.0282897	srab-6	Serpentine Receptor, class AB (class A-like) family member (srab-6)
C36C5.15	-0.657691	3.82408	0.0485039	C36C5.15	-
C36C5.2	-0.91553	3.62325	0.0339543	srab-8	Serpentine Receptor, class AB (class A-like) family member (srab-8)
C37E2.3	-0.735239	3.47748	0.0035787	C37E2.3	-
C38C10.4	-0.939751	7.76862	0.0140165	gpr-2	G Protein Regulator family member (gpr-2)
C38D9.1	-0.698471	3.33701	0.0278366	fbxa-171	F-box A protein family member (fbxa-171)
C38D9.8	-0.923594	6.34811	0.0466891	C38D9.8	-
C39B10.5	-0.717625	3.93628	0.0496323	C39B10.5	-
C39B5.6	-0.795983	6.9169	0.0398302	C39B5.6	-
C39D10.9	-0.835354	3.39767	0.0277488	C39D10.9	-
C39H7.1	-0.627786	3.69295	0.0420019	C39H7.1	-
C40A11.10	-2.54769	6.8836	2.28354e-05	C40A11.10	-
C40A11.4	-1.15649	5.51666	0.00160344	C40A11.4	-
C40C9.4	-0.630987	3.30923	0.0423544	C40C9.4	-
C40H1.6	-0.616838	7.65312	0.0465218	C40H1.6	-
C40H5.1	-2.42983	5.08587	0.00546711	nspa-9	Nematode Specific Peptide family/group A family member (nspa-9)
C41C4.9	-0.921466	3.39463	0.0493957	C41C4.9	-
C41G6.10	-0.793398	3.27046	0.0163995	sri-25	Serpentine Receptor, class I family member (sri-25)
C41G6.16	-1.82739	3.71269	0.0158311	C41G6.16	-
C41G6.5	-0.607511	3.40466	0.0391584	nhr-164	Nuclear Hormone Receptor family member (nhr-164)
C41H7.3	-0.847569	7.13718	0.0326036	C41H7.3	-
C41H7.4	-1.17559	5.73043	0.00388705	C41H7.4	-
C41H7.5	-1.15784	6.47725	7.64246e-05	C41H7.5	-
C41H7.6	-0.983248	8.8956	0.0018122	C41H7.6	-
C43D7.6	-0.817093	3.4782	0.0468242	srh-208	Serpentine Receptor, class H family member (srh-208)
C43E11.4	-0.89611	7.58347	0.0248896	tufm-2	TU elongation Factor (EF-Tu), Mitochondrial family member (tufm-2)
C43F9.11	-0.724044	3.9591	0.0473321	C43F9.11	-
C43H8.2	-0.813017	7.69445	0.0151893	C43H8.2	-
C44B11.6	-0.992559	5.94735	0.0250593	C44B11.6	-
C44C10.7	-0.620054	3.50813	0.0243263	C44C10.7	-
C44C3.6	-0.754711	3.36005	0.0137087	srw-117	Serpentine Receptor, class W family member (srw-117)
C44F1.1	-1.39378	7.4884	0.000867064	C44F1.1	-
C45B2.1	-0.683056	3.6085	0.0234176	C45B2.1	-
C45E5.4	-0.821219	4.69052	0.0264391	C45E5.4	-
C45G7.2	-1.22547	4.62396	0.0233922	ilys-2	Invertebrate LYSozyme family member (ilys-2)
C45G7.4	-0.974924	6.67708	0.00536789	C45G7.4	-
C45G9.2	-1.27853	6.99123	0.0164689	C45G9.2	-
C45H4.8	-0.727259	3.35358	0.0142222	srbc-22	Serpentine Receptor, class BC (class B-like) family member (srbc-22)
C46A5.5	-0.801901	4.76975	0.04478	C46A5.5	-
C46C2.8	-1.60926	6.53627	0.0351295	C46C2.8	-
C46E10.4	-0.636325	7.09849	0.0437566	fbxc-52	F-box C protein family member (fbxc-52)
C46E10.8	-0.858958	3.80122	0.0471713	C46E10.8	-
C46F11.3	-0.981315	8.38923	0.0110826	C46F11.3	-
C46H11.6	-0.73502	3.41098	0.028129	C46H11.6	-
C47A10.3	-0.723682	3.40738	0.0209192	srh-284	Serpentine Receptor, class H family member (srh-284)
C47A10.7	-0.794683	3.71819	0.0346268	srh-288	Serpentine Receptor, class H family member (srh-288)
C47A4.5	-0.672664	9.62883	0.00695653	C47A4.5	-
C47D12.8	-0.817943	6.66784	0.0343799	C47D12.8	-
C47E12.12	-0.898029	3.48707	0.0159784	C47E12.12	-
C47E12.14	-0.759355	3.34795	0.0278115	C47E12.14	-
C47E12.9	-0.693331	3.55688	0.0281397	C47E12.9	-
C47F8.1	-0.919692	4.19718	0.0233709	C47F8.1	-
C47F8.6	-0.691976	3.58989	0.0418958	C47F8.6	-
C48B6.9	-0.635934	7.56334	0.0102785	C48B6.9	-
C49C8.1	-0.899546	3.78305	0.0168867	C49C8.1	-
C49C8.6	-0.647353	3.277	0.0378334	C49C8.6	-
C49D10.11	-1.03587	4.32498	0.00913073	sdz-7	SKN-1 Dependent Zygotic transcript family member (sdz-7)
C49D10.6	-0.637398	3.35151	0.0217489	nhr-75	Nuclear Hormone Receptor family member (nhr-75)
C50C10.2	-0.781873	3.47422	0.0241685	sru-29	Serpentine Receptor, class U family member (sru-29)
C50D2.10	-0.648969	6.75399	0.0244959	C50D2.10	-
C50E10.9	-0.676165	3.47789	0.0169009	sre-49	Serpentine Receptor, class E (epsilon) family member (sre-49)
C50E3.14	-0.713593	3.78129	0.0371974	clec-215	C-type LECtin family member (clec-215)
C50F2.9	-0.773658	4.24449	0.0284215	abf-1	AntiBacterial Factor related family member (abf-1)
C50H11.10	-0.685772	3.62317	0.0146125	srt-15	Serpentine Receptor, class T family member (srt-15)
C50H11.17	-0.758812	3.36805	0.00604605	C50H11.17	-
C51E3.4	-0.613821	3.65581	0.0411547	srsx-29	Serpentine Receptor, class SX family member (srsx-29)
C52D10.7	-1.21088	6.12399	0.0430024	skr-9	SKp1 Related (ubiquitin ligase complex component) family member (skr-9)
C52E2.2	-0.999295	4.17248	0.0445757	C52E2.2	-
C52E2.7	-1.08327	6.11342	0.00781682	fbxb-96	F-box B protein family member (fbxb-96)
C53C11.1	-0.785314	3.71572	0.0260476	C53C11.1	-
C53D6.3	-0.619266	3.84276	0.0196766	acc-2	Acetylcholine-gated Chloride Channel family member (acc-2)
C53D6.4	-0.759186	8.67091	0.0442738	C53D6.4	-
C54C6.5	-0.912166	4.04355	0.0487637	C54C6.5	-
C54C8.11	-0.901438	3.88364	0.0100782	gly-15	GLYcosylation related family member (gly-15)
C54C8.12	-0.930656	3.44793	0.00439789	C54C8.12	-
C54C8.3	-0.83773	3.65128	0.0220395	C54C8.3	-
C54D10.2	-0.606912	3.32967	0.00661066	cdr-3	CaDmium Responsive family member (cdr-3)
C54E10.3	-0.794073	3.91752	0.0380442	C54E10.3	-
C54F6.8	-0.604582	3.74262	0.00769535	nhr-171	Nuclear Hormone Receptor family member (nhr-171)
C54G6.5	-1.04469	6.29627	0.0439577	spp-17	SaPosin-like Protein family member (spp-17)
C55A1.1	-0.684681	3.54022	0.0158559	C55A1.1	-
C55A6.9	-0.585344	7.08864	0.0400805	C55A6.9	-
C55C3.8	-0.725731	3.70685	0.0318756	C55C3.8	-
C55H1.1	-0.662491	3.42054	0.0259197	C55H1.1	-
C56C10.6	-1.00986	4.63015	0.00980741	C56C10.6	-
C56G2.15	-0.953385	7.75314	0.0414862	C56G2.15	-
C56G2.5	-1.39263	4.82154	0.0105533	C56G2.5	-
D1022.5	-0.602506	3.3765	0.0459875	D1022.5	-
D1025.7	-1.60624	5.5755	0.00219281	nspc-18	Nematode Specific Peptide family, group C family member (nspc-18)
D1025.8	-1.17562	3.26458	0.0347998	nspc-17	Nematode Specific Peptide family, group C family member (nspc-17)
D1044.4	-0.590155	4.44836	0.0497846	D1044.4	-
D1054.18	-0.727222	3.63213	0.036389	D1054.18	-
D1065.1	-0.658521	3.51835	0.03383	otpl-2	OToPetrin-Like family member (otpl-2)
D1079.1	-0.670188	4.48503	0.0487475	D1079.1	-
D1081.12	-0.692794	3.31918	0.00527439	D1081.12	-
D1081.5	-0.999946	3.62198	0.0129041	D1081.5	-
D2013.10	-0.680202	6.56174	0.0225931	tag-175	Temporarily Assigned Gene name family member (tag-175)
D2045.5	-0.686055	5.269	0.0276792	D2045.5	-
D2062.2	-0.602007	3.69772	0.0344791	sri-37	Serpentine Receptor, class I family member (sri-37)
D2096.1	-0.919064	4.80416	0.00832697	D2096.1	-
E01G4.5	-3.6619	6.94442	1.17505e-06	E01G4.5	-
E01G4.7	-1.13827	6.37983	0.00940074	E01G4.7	-
E02H1.2	-1.09434	6.52848	0.0326825	E02H1.2	-
E02H4.6	-1.02684	6.35769	0.0388496	E02H4.6	-
E02H9.7	-1.3845	3.99384	0.00630447	E02H9.7	-
E03A3.5	-0.899469	3.49597	0.0293564	E03A3.5	-
E03G2.1	-1.05478	4.03311	0.0310571	E03G2.1	-
E03H12.9	-0.649912	3.37974	0.0128184	E03H12.9	-
E03H4.12	-0.686838	3.464	0.015175	E03H4.12	-
E04A4.3	-0.706555	3.81178	0.00610043	E04A4.3	-
EEED8.13	-1.11403	3.70428	0.00293398	EEED8.13	-
F01D5.2	-0.722331	4.03711	0.0254517	F01D5.2	-
F01G12.1	-1.20504	3.63718	0.0409484	F01G12.1	-
F02A9.7	-0.849708	3.55892	0.0247632	F02A9.7	-
F02C12.2	-0.600656	3.84442	0.0375408	F02C12.2	-
F02E11.5	-0.821405	5.4472	0.0198283	scl-15	SCP-Like extracellular protein family member (scl-15)
F02H6.4	-0.934439	5.28944	0.0463694	F02H6.4	-
F02H6.7	-0.682643	3.46042	0.0298436	F02H6.7	-
F07B10.2	-0.592722	3.47008	0.0241773	str-116	Seven TM Receptor family member (str-116)
F07C4.3	-0.624877	3.48373	0.0186127	srd-29	Serpentine Receptor, class D (delta) family member (srd-29)
F07C4.9	-0.866541	4.27852	0.0229874	clec-46	C-type LECtin family member (clec-46)
F07C6.6	-0.88276	3.44837	0.0318748	F07C6.6	-
F07G11.3	-0.755024	3.5506	0.0339123	F07G11.3	-
F07G6.10	-1.17767	3.81576	0.0119707	F07G6.10	-
F07G6.6	-1.54697	4.86208	0.012388	fbxa-52	F-box A protein family member (fbxa-52)
F08C6.6	-0.746529	8.39684	0.0223601	apy-1	APYrase family member (apy-1)
F08D12.11	-1.0173	4.97686	0.00989586	fbxb-111	F-box B protein family member (fbxb-111)
F08D12.13	-0.58651	8.84209	0.00935272	F08D12.13	-
F08E10.2	-0.677021	3.38012	0.0118751	srbc-61	Serpentine Receptor, class BC (class B-like) family member (srbc-61)
F08G5.6	-0.906924	7.12467	0.0298186	F08G5.6	-
F08H9.4	-0.664617	3.54122	0.0203273	F08H9.4	-
F09C12.7	-1.34324	4.61835	0.00252731	msp-74	Major Sperm Protein family member (msp-74)
F09E10.10	-0.663033	3.55077	0.0256466	F09E10.10	NA
F10A3.13	-0.586214	3.37855	0.045774	str-108	Seven TM Receptor family member (str-108)
F10A3.3	-0.610388	3.54535	0.00846703	fbxa-18	F-box A protein family member (fbxa-18)
F10A3.7	-0.791699	3.41535	0.00745684	F10A3.7	-
F10A3.8	-0.591775	3.32944	0.0149529	str-97	Seven TM Receptor family member (str-97)
F10B5.2	-0.91432	7.92145	0.041971	F10B5.2	-
F10B5.8	-0.626565	8.35349	0.0152252	F10B5.8	-
F10D11.4	-1.32377	4.19024	0.00883069	F10D11.4	-
F11A5.1	-0.724692	3.39342	0.0413144	srh-281	Serpentine Receptor, class H family member (srh-281)
F11A5.15	-1.00214	3.47762	0.0415042	F11A5.15	-
F11C7.2	-0.981564	5.00237	0.045012	F11C7.2	-
F11D11.6	-0.626492	3.4773	0.0290863	F11D11.6	-
F11F1.4	-0.696588	3.39183	0.0232131	F11F1.4	-
F12E12.12	-0.61519	3.935	0.0435679	F12E12.12	-
F12E12.2	-0.981463	4.0008	0.0353161	F12E12.2	-
F13A2.1	-0.688621	3.81802	0.0187091	F13A2.1	-
F13A2.3	-0.65712	3.91437	0.0103217	F13A2.3	-
F13A2.5	-0.907175	3.91259	0.0292897	F13A2.5	-
F13A7.3	-0.668215	3.76102	0.0278278	srv-34	Serpentine Receptor, class V family member (srv-34)
F13E9.10	-0.727882	3.35367	0.0326412	F13E9.10	-
F13E9.2	-1.06748	4.18722	0.0436854	fipr-14	FIP (Fungus-Induced Protein) Related family member (fipr-14)
F13G3.6	-0.912024	7.36109	0.0287976	F13G3.6	-
F13H8.2	-0.704605	7.97054	0.0216558	F13H8.2	-
F14A5.1	-1.34781	3.3822	0.023399	nhr-264	Nuclear Hormone Receptor family member (nhr-264)
F14D7.1	-0.637807	3.56798	0.038744	F14D7.1	-
F14D7.12	-0.741689	4.23535	0.0391427	F14D7.12	-
F14F9.2	-0.839534	3.71047	0.0041336	F14F9.2	-
F14H3.9	-0.623674	3.24118	0.0452207	F14H3.9	-
F15A2.4	-0.703708	3.33746	0.00728078	srd-50	Serpentine Receptor, class D (delta) family member (srd-50)
F15A4.10	-1.67815	5.77154	0.00959069	F15A4.10	-
F15E11.11	-1.82671	4.75988	0.0465668	F15E11.11	-
F15G9.2	-1.06152	3.75608	0.000637506	F15G9.2	-
F15H9.1	-0.983629	3.71808	0.0342346	F15H9.1	-
F16C3.4	-0.795571	3.77586	0.042088	F16C3.4	-
F16G10.2	-0.748517	3.5771	0.0377817	F16G10.2	-
F16G10.8	-1.06984	4.06789	0.00404885	F16G10.8	-
F16H6.8	-1.62947	3.6208	0.0415724	F16H6.8	-
F17A2.7	-0.843572	3.45082	0.0278002	srd-45	Serpentine Receptor, class D (delta) family member (srd-45)
F17A9.2	-0.686567	6.6002	0.0293565	F17A9.2	-
F17B5.8	-0.70832	3.21277	0.00551552	F17B5.8	-
F18E3.10	-0.90966	3.50439	0.00392374	F18E3.10	-
F18E3.5	-0.611678	3.3953	0.00958256	srw-69	Serpentine Receptor, class W family member (srw-69)
F19B10.2	-0.942043	4.68708	0.0418745	F19B10.2	-
F19B10.6	-0.829197	3.38626	0.0231015	F19B10.6	-
F19B10.8	-0.68303	3.8522	0.00336927	srx-98	Serpentine Receptor, class X family member (srx-98)
F19G12.5	-0.814393	3.32234	0.00312935	srh-19	Serpentine Receptor, class H family member (srh-19)
F19G12.7	-0.639991	5.22412	0.0406335	abu-2	Activated in Blocked Unfolded protein response family member (abu-2)
F20A1.1	-0.737071	7.4657	0.0421336	F20A1.1	-
F20B6.1	-0.642622	4.64708	0.0470667	F20B6.1	-
F20B6.5	-0.730295	3.93277	0.0368994	F20B6.5	-
F20B6.6	-2.50668	3.7497	0.0123806	F20B6.6	-
F20E11.15	-0.646892	3.26424	0.0414344	srbc-27	Serpentine Receptor, class BC (class B-like) family member (srbc-27)
F21C10.5	-1.00913	3.98177	0.0483052	F21C10.5	-
F21C10.6	-0.941595	3.69903	0.0246247	F21C10.6	-
F21C3.7	-0.665041	3.32489	0.00802394	F21C3.7	-
F21D9.3	-1.26335	5.90919	0.0161171	F21D9.3	-
F21F8.5	-1.07584	3.53757	0.0132855	F21F8.5	-
F22A3.5	-0.633056	4.70316	0.00666391	ceh-60	Homeobox family member (ceh-60)
F22B8.1	-0.86345	3.38201	0.0487695	srj-29	Serpentine Receptor, class J family member (srj-29)
F22B8.7	-0.738528	7.22908	0.0139557	F22B8.7	-
F22E5.3	-0.650851	5.01982	0.00773947	gcy-21	Guanylyl CYclase family member (gcy-21)
F22E5.8	-1.0388	3.50585	0.0295249	F22E5.8	-
F22F7.5	-0.639518	6.67794	0.0147744	ckb-4	Choline Kinase B family member (ckb-4)
F23A7.1	-1.25409	4.33906	0.0244785	F23A7.1	-
F23A7.5	-0.598408	4.2031	0.04978	F23A7.5	-
F23A7.8	-3.08048	4.24577	0.00311409	F23A7.8	-
F23B2.15	-2.04269	3.96163	0.0103612	sls-2.11	-
F23C8.1	-0.732339	3.65329	0.00560469	F23C8.1	-
F23D12.4	-0.742009	4.75353	0.0348901	F23D12.4	-
F23F12.4	-0.65382	3.67474	0.0446655	sdz-15	SKN-1 Dependent Zygotic transcript family member (sdz-15)
F23F1.9	-0.70474	8.87329	0.025905	F23F1.9	-
F25B5.5	-0.791911	7.37032	0.0287061	F25B5.5	-
F25E5.10	-0.775881	3.48505	0.0213082	try-8	TRYpsin-like Protease family member (try-8)
F25H9.6	-0.694784	6.97997	0.0310731	F25H9.6	-
F26A1.4	-0.958962	3.67984	0.0491606	F26A1.4	-
F26A3.7	-0.860129	7.36083	0.0119515	F26A3.7	-
F26B1.5	-0.775419	3.52058	0.00892992	F26B1.5	-
F26D11.9	-0.678479	3.30354	0.011235	clec-217	C-type LECtin family member (clec-217)
F26F2.5	-1.17436	4.79435	0.00444842	F26F2.5	-
F27D4.8	-1.53666	6.99364	0.0361923	F27D4.8	-
F27D9.4	-0.859554	4.54514	0.0434374	F27D9.4	-
F27E11.1	-0.72042	3.8936	0.0198214	F27E11.1	-
F27E5.8	-0.625333	3.30669	0.0304782	F27E5.8	-
F28A10.1	-0.720398	3.46032	0.0240017	F28A10.1	-
F28B1.8	-0.661282	3.33584	0.00843416	srh-255	Serpentine Receptor, class H family member (srh-255)
F28B4.4	-0.693577	4.21866	0.0111436	F28B4.4	-
F28F8.4	-0.871245	4.69364	0.01759	fbxa-95	F-box A protein family member (fbxa-95)
F28H7.7	-1.20818	3.61627	0.0170576	F28H7.7	-
F29A7.6	-1.07784	8.23952	0.0136305	F29A7.6	-
F29G9.1	-2.2581	5.80403	0.00402454	F29G9.1	-
F30H5.2	-0.711079	4.59206	0.0463586	nlp-32	Neuropeptide-Like Protein family member (nlp-32)
F31A9.4	-1.31092	3.86055	0.00374916	fbxc-37	F-box C protein family member (fbxc-37)
F31C3.5	-1.52989	7.37458	0.0142782	F31C3.5	-
F31D4.6	-0.697948	3.50618	0.00724034	try-4	TRYpsin-like Protease family member (try-4)
F31D4.8	-0.970767	3.42094	0.00791983	F31D4.8	-
F31D5.6	-1.08324	4.8349	0.0246558	F31D5.6	-
F31E9.6	-0.880575	7.33642	0.0167615	F31E9.6	-
F31F4.14	-0.992581	3.55859	0.0401102	sru-25	Serpentine Receptor, class U family member (sru-25)
F31F7.3	-0.779617	3.92707	0.00523221	F31F7.3	-
F32B5.3	-0.734016	3.50881	0.0149984	F32B5.3	-
F32B5.4	-0.682921	4.13803	0.0353577	F32B5.4	-
F32G8.2	-0.744955	3.28479	0.00603351	F32G8.2	-
F32H2.12	-1.10653	3.63692	0.0313866	F32H2.12	-
F32H5.5	-0.645956	3.29446	0.0120408	srg-46	Serpentine Receptor, class G (gamma) family member (srg-46)
F33D11.4	-0.976108	3.66635	0.0361524	ceh-12	Homeobox family member (ceh-12)
F33E2.5	-0.705758	7.60556	0.00697303	F33E2.5	-
F33H1.5	-0.766937	3.60223	0.0296796	srd-1	Serpentine Receptor, class D (delta) family member (srd-1)
F33H1.6	-1.1811	3.77932	0.00437454	F33H1.6	-
F33H2.6	-0.597946	7.77067	0.00572489	F33H2.6	-
F34D10.8	-0.631912	6.11804	0.0319231	F34D10.8	-
F35B12.1	-0.715325	3.31313	0.0145556	srx-84	Serpentine Receptor, class X family member (srx-84)
F35E2.2	-0.664822	4.61879	0.0265281	F35E2.2	-
F35E8.1	-0.587743	3.30634	0.0285095	F35E8.1	-
F35E8.7	-0.592106	3.84023	0.020529	F35E8.7	-
F35E8.8	-1.08874	7.5339	0.0180997	gst-38	Glutathione S-Transferase family member (gst-38)
F35E8.9	-0.597642	4.29324	0.0119011	F35E8.9	-
F35H8.1	-0.645812	3.39626	0.0249739	F35H8.1	-
F36A4.3	-0.644521	3.77174	0.0284907	F36A4.3	-
F36D1.4	-0.973529	4.10136	0.0235717	F36D1.4	-
F36D3.6	-0.597938	3.37206	0.0141369	srh-136	Serpentine Receptor, class H family member (srh-136)
F36F12.5	-1.08824	3.93014	0.0358297	clec-207	C-type LECtin family member (clec-207)
F36F12.6	-0.761593	3.93405	0.0466677	clec-208	C-type LECtin family member (clec-208)
F36G9.2	-0.681719	3.32933	0.023881	srh-186	Serpentine Receptor, class H family member (srh-186)
F36G9.3	-0.602306	3.71145	0.0196661	F36G9.3	-
F36G9.5	-0.723044	3.33996	0.0336446	sru-22	Serpentine Receptor, class U family member (sru-22)
F36H12.3	-0.667573	3.88062	0.00693205	F36H12.3	-
F36H12.7	-2.30487	4.18896	0.0243542	msp-19	Major Sperm Protein family member (msp-19)
F36H2.4	-0.795896	3.19728	0.0185856	F36H2.4	-
F36H5.11	-0.846765	4.3026	0.00553991	fbxb-12	F-box B protein family member (fbxb-12)
F36H5.5	-1.07658	4.43033	0.00025768	fbxb-53	F-box B protein family member (fbxb-53)
F36H5.8	-0.839401	4.72949	0.00731442	F36H5.8	-
F36H5.9	-1.03286	4.02623	0.00447267	F36H5.9	-
F37A4.9	-0.742904	7.79718	0.0417734	bath-41	BTB and MATH domain containing family member (bath-41)
F37A8.1	-0.807183	4.04877	0.00834241	F37A8.1	-
F37B4.14	-0.588729	3.3763	0.0180534	F37B4.14	-
F37C4.3	-0.633563	3.37281	0.0472098	oac-23	O-ACyltransferase homolog family member (oac-23)
F37C4.7	-1.01381	3.52208	0.00212067	F37C4.7	-
F37C4.8	-0.889277	3.76265	0.0347652	F37C4.8	-
F37F2.2	-1.11719	8.34367	0.0338916	F37F2.2	-
F37F2.3	-0.593042	3.69558	0.018241	gst-25	Glutathione S-Transferase family member (gst-25)
F38A1.7	-0.719212	3.56992	0.0143903	clec-168	C-type LECtin family member (clec-168)
F38B7.8	-0.592461	3.27148	0.0408847	srx-87	Serpentine Receptor, class X family member (srx-87)
F38C2.5	-0.873667	4.34006	0.0390669	ccch-2	CCCH-type zinc finger transcription factor family member (ccch-2)
F38C2.6	-0.858652	3.61489	0.0401913	clec-191	C-type LECtin family member (clec-191)
F38C2.7	-0.855948	4.91292	0.00830864	F38C2.7	-
F38C2.8	-0.71455	3.55735	0.0115018	hlh-31	Helix Loop Helix family member (hlh-31)
F38H12.1	-0.83682	3.64792	0.0281873	srj-39	Serpentine Receptor, class J family member (srj-39)
F38H12.2	-0.767186	3.36396	0.0159057	srj-40	Serpentine Receptor, class J family member (srj-40)
F39B2.11	-0.692837	10.5925	0.0390807	mtx-1	MeTaXin (mitochondrial outer membrane import complex) family member (mtx-1)
F39B2.3	-0.831414	8.39463	0.0404566	F39B2.3	-
F39E9.11	-0.743839	3.86295	0.0429515	btb-17	BTB (Broad/complex/Tramtrack/Bric a brac) domain protein family member (btb-17)
F39E9.12	-0.885529	3.6416	0.0475293	btb-18	BTB (Broad/complex/Tramtrack/Bric a brac) domain protein family member (btb-18)
F39E9.6	-0.963926	3.78682	0.0387452	F39E9.6	-
F39E9.7	-2.95065	8.19256	3.23243e-08	F39E9.7	-
F39F10.3	-2.87507	5.2575	2.63801e-05	F39F10.3	-
F39G3.1	-0.712395	5.03404	0.0125175	ugt-61	UDP-GlucuronosylTransferase family member (ugt-61)
F40B5.3	-0.65073	3.56418	0.0209604	F40B5.3	-
F40D4.11	-0.677818	3.40158	0.0174132	srh-102	Serpentine Receptor, class H family member (srh-102)
F40D4.12	-0.648907	3.47504	0.00276293	F40D4.12	-
F40D4.7	-0.72752	3.46262	0.0254745	srbc-26	Serpentine Receptor, class BC (class B-like) family member (srbc-26)
F40E3.7	-0.866242	6.15962	0.033801	F40E3.7	-
F40F9.4	-0.679144	3.47339	0.0208998	str-188	Seven TM Receptor family member (str-188)
F40F9.8	-0.897628	3.5313	0.00201685	F40F9.8	-
F40G9.1	-0.613622	6.17655	0.0494696	F40G9.1	-
F40G9.11	-1.05476	8.31678	0.033477	mxl-2	MaX-Like family member (mxl-2)
F40G9.12	-0.620827	3.64076	0.023804	F40G9.12	-
F40G9.15	-1.32678	5.52293	0.00336901	F40G9.15	-
F40G9.6	-1.0965	5.5599	0.0230444	F40G9.6	-
F40H7.12	-0.788388	5.73211	0.0264548	F40H7.12	-
F40H7.2	-0.587881	3.545	0.0303743	srx-108	Serpentine Receptor, class X family member (srx-108)
F41C3.7	-0.58566	4.26778	0.0338503	F41C3.7	-
F41D3.4	-0.708018	3.67248	0.0143688	oac-27	O-ACyltransferase homolog family member (oac-27)
F41D3.5	-0.756353	3.26018	0.0448842	oac-28	O-ACyltransferase homolog family member (oac-28)
F41E6.15	-0.783046	3.50216	0.00198613	F41E6.15	-
F41E7.6	-0.629186	3.36407	0.0456061	F41E7.6	-
F41F3.6	-0.635155	3.40307	0.0309454	srx-74	Serpentine Receptor, class X family member (srx-74)
F41G3.6	-0.98678	8.92849	0.0478915	F41G3.6	-
F41H8.2	-0.76789	3.43271	0.0184041	F41H8.2	-
F42A10.8	-0.632566	4.62919	0.0171565	nas-28	Nematode AStacin protease family member (nas-28)
F42F12.6	-0.804228	3.23421	0.0191949	nspc-13	Nematode Specific Peptide family, group C family member (nspc-13)
F42F12.7	-2.5701	5.62428	0.000675213	nspc-14	Nematode Specific Peptide family, group C family member (nspc-14)
F42G9.7	-0.758155	6.00091	0.00347702	snt-2	SyNapTotagmin family member (snt-2)
F43A11.1	-1.05985	3.45157	0.0465812	srx-88	Serpentine Receptor, class X family member (srx-88)
F43C11.6	-0.833945	3.66152	0.00581928	F43C11.6	-
F43D9.5	-1.24844	6.90349	0.0305126	taf-11.3	TAF (TBP-associated transcription factor) family member (taf-11.3)
F43E2.11	-1.04535	4.36215	0.0458536	F43E2.11	-
F43G6.10	-1.60077	5.41572	0.0249144	F43G6.10	-
F43G6.5	-0.624005	5.42287	0.025159	F43G6.5	-
F44E7.8	-0.641418	4.68156	0.00754122	nhr-142	Nuclear Hormone Receptor family member (nhr-142)
F45C12.6	-0.799553	5.2477	0.0223173	btb-8	BTB (Broad/complex/Tramtrack/Bric a brac) domain protein family member (btb-8)
F45C12.7	-1.20271	5.48789	0.0228509	btb-6	BTB (Broad/complex/Tramtrack/Bric a brac) domain protein family member (btb-6)
F45D11.9	-0.873013	4.08686	0.0355466	fbxc-42	F-box C protein family member (fbxc-42)
F45E12.6	-1.2078	5.04914	0.0488549	F45E12.6	-
F45E6.1	-0.71578	3.5566	0.014649	F45E6.1	-
F45F2.3	-0.844631	10.3711	0.00983741	his-5	HIStone family member (his-5)
F45H11.2	-0.85861	9.67315	0.0388315	ned-8	mouse NEDd8 related family member (ned-8)
F46A8.8	-1.30959	4.04087	0.0117397	F46A8.8	-
F46B3.11	-0.975347	3.58282	0.0293406	srz-18	Serpentine Receptor, class Z family member (srz-18)
F46B3.15	-0.94764	4.02091	0.0340209	F46B3.15	-
F46B3.17	-0.660614	3.40707	0.0226431	col-163	COLlagen family member (col-163)
F46B3.8	-0.844326	3.21984	0.0115478	F46B3.8	-
F46B6.10	-0.670076	3.5929	0.00349836	F46B6.10	-
F46B6.4	-0.815642	6.96889	0.0221645	F46B6.4	-
F46C5.9	-0.66705	8.64541	0.0335972	F46C5.9	-
F46F5.1	-0.965572	3.68208	0.0220136	F46F5.1	-
F47B3.4	-1.19158	3.54194	0.0378365	F47B3.4	-
F47B7.3	-0.611868	3.6065	0.0460361	F47B7.3	-
F47B8.7	-0.774697	3.50645	0.0336463	srm-4	Serpentine Receptor, class M family member (srm-4)
F47C12.11	-1.11861	4.2652	0.00362196	F47C12.11	-
F47C12.3	-0.624094	3.50383	0.0422289	srh-223	Serpentine Receptor, class H family member (srh-223)
F47D12.10	-1.63387	4.75254	0.00989057	F47D12.10	-
F47D2.6	-1.37029	3.85135	0.00818065	srt-38	Serpentine Receptor, class T family member (srt-38)
F47D2.7	-1.02283	3.81399	0.0110562	srt-20	Serpentine Receptor, class T family member (srt-20)
F47E1.1	-0.943108	4.22002	0.0432455	F47E1.1	-
F47G4.6	-0.810173	5.31575	0.0303527	F47G4.6	-
F47G4.9	-1.46138	4.40074	0.00279669	F47G4.9	-
F47H4.8	-0.617562	4.45823	0.0439822	fbxa-188	F-box A protein family member (fbxa-188)
F48B9.2	-0.676657	3.63259	0.0102451	F48B9.2	-
F48C11.1	-0.866137	4.29888	0.0476281	gpa-6	G Protein, Alpha subunit family member (gpa-6)
F48C1.8	-0.740485	3.80979	0.0300797	F48C1.8	-
F48F5.3	-1.78366	3.87824	0.00568469	F48F5.3	-
F48G7.12	-0.693689	3.38962	0.0336698	F48G7.12	-
F48G7.9	-0.684577	4.16541	0.0471282	F48G7.9	-
F49A5.10	-0.786478	3.5926	0.00653738	F49A5.10	-
F49B2.1	-1.0899	4.86295	0.0236918	fbxb-8	F-box B protein family member (fbxb-8)
F49C12.15	-0.591273	3.73299	0.0339912	F49C12.15	-
F49C5.6	-0.786724	3.86183	0.0266596	str-223	Seven TM Receptor family member (str-223)
F49D11.7	-0.789767	3.53898	0.034858	F49D11.7	-
F49E11.4	-1.35009	3.7984	0.00747885	scl-9	SCP-Like extracellular protein family member (scl-9)
F49E12.2	-0.779142	3.70683	0.0215208	dod-23	Downstream Of DAF-16 (regulated by DAF-16) family member (dod-23)
F49E12.4	-1.10565	3.62387	0.00921479	ubc-24	UBiquitin Conjugating enzyme family member (ubc-24)
F49F1.10	-0.953072	3.76369	0.0219844	F49F1.10	-
F49H12.3	-0.681861	4.13742	0.011701	F49H12.3	-
F52D2.5	-0.886877	4.10913	0.0276192	F52D2.5	-
F52E10.3	-1.00524	3.50873	0.0254534	F52E10.3	-
F53A3.1	-0.767558	6.19809	0.00386276	F53A3.1	-
F53A3.7	-1.187	4.73467	0.0484391	F53A3.7	-
F53B1.9	-0.967219	4.63624	0.0084419	F53B1.9	-
F53B2.5	-0.673014	3.67357	0.0194699	F53B2.5	-
F53B7.7	-0.866278	5.25915	0.00239893	F53B7.7	-
F53F10.6	-0.590789	6.71574	0.0412826	F53F10.6	NA
F53F4.17	-0.920137	5.41076	0.0446064	F53F4.17	-
F53H8.3	-0.779903	4.88875	0.00981277	F53H8.3	-
F54B11.1	-0.757313	4.12243	0.0247472	col-9	COLlagen family member (col-9)
F54B3.2	-0.707571	3.61617	0.0170611	F54B3.2	-
F54B8.2	-0.605988	3.33846	0.0136045	nhr-282	Nuclear Hormone Receptor family member (nhr-282)
F54B8.8	-0.688191	3.39286	0.0170812	srbc-50	Serpentine Receptor, class BC (class B-like) family member (srbc-50)
F54D10.5	-1.03135	7.63248	0.0162638	F54D10.5	-
F54D10.7	-1.65026	4.51365	0.0431208	F54D10.7	-
F54D12.4	-0.973359	3.45524	0.0466078	F54D12.4	-
F54D12.9	-0.796092	3.70686	0.0349087	F54D12.9	-
F54E7.8	-0.697821	7.39998	0.0272492	F54E7.8	-
F54F7.2	-0.823365	3.57009	0.0494568	F54F7.2	-
F54F7.9	-1.15751	3.32715	0.0139762	F54F7.9	-
F55A4.9	-0.745884	4.65471	0.0359931	rncs-1	NA
F55B11.3	-0.620616	3.48039	0.0409939	F55B11.3	-
F55B11.5	-0.585035	3.21252	0.0163536	F55B11.5	-
F55B12.1	-0.781201	5.85392	0.0131783	ceh-24	Homeobox family member (ceh-24)
F55C5.10	-0.950767	3.4746	0.0239702	F55C5.10	-
F55C9.3	-3.85126	7.234	2.33199e-07	F55C9.3	-
F55C9.5	-3.11644	6.94246	1.06969e-05	F55C9.5	-
F55D1.1	-1.14242	3.54504	0.0459939	F55D1.1	-
F55F10.3	-0.962923	3.84609	0.00672432	F55F10.3	-
F55G1.7	-0.822083	4.49177	0.0162864	F55G1.7	-
F55G1.9	-1.36263	7.19912	0.0333592	F55G1.9	-
F55G7.4	-1.06855	3.32831	0.0027311	F55G7.4	-
F55H12.5	-0.85497	3.62198	0.00370718	F55H12.5	-
F56B6.6	-0.973935	5.71703	0.017358	F56B6.6	-
F56C9.11	-0.933882	7.59168	0.0455906	F56C9.11	-
F56D5.10	-0.641247	3.20705	0.029641	srxa-2	Serpentine Receptor, class XA family member (srxa-2)
F56D5.9	-0.621442	3.26571	0.0330071	F56D5.9	-
F56D6.11	-0.820485	3.64157	0.040122	F56D6.11	-
F56D6.7	-0.771892	3.34873	0.00445742	srz-62	Serpentine Receptor, class Z family member (srz-62)
F56F11.1	-0.927435	3.83843	0.00252386	F56F11.1	-
F56F11.2	-0.668754	5.86576	0.0189121	F56F11.2	-
F56F4.9	-0.698393	3.5118	0.0229772	ttr-56	TransThyretin-Related family domain family member (ttr-56)
F56H1.6	-0.976246	7.27542	0.0271384	F56H1.6	-
F56H6.8	-0.682827	3.70031	0.0218422	clec-18	C-type LECtin family member (clec-18)
F57A10.5	-0.592636	6.11434	0.0247038	nhr-60	Nuclear Hormone Receptor family member (nhr-60)
F57A8.8	-0.850523	3.58956	0.0391748	fipr-13	FIP (Fungus-Induced Protein) Related family member (fipr-13)
F57C2.4	-1.01212	3.86223	0.0138946	F57C2.4	-
F57E7.3	-0.857242	3.39573	0.0400178	srh-139	Serpentine Receptor, class H family member (srh-139)
F57E7.4	-0.749042	3.42356	0.0496431	F57E7.4	-
F57G4.8	-2.69043	5.52947	1.4502e-06	fbxa-192	F-box A protein family member (fbxa-192)
F57G8.7	-0.630125	3.53705	0.00615434	F57G8.7	-
F57G9.7	-0.627326	3.40196	0.0418458	F57G9.7	-
F58A3.3	-0.880377	3.64058	0.045509	F58A3.3	-
F58A4.4	-0.857859	8.20718	0.0296735	pri-1	DNA PRImase homolog family member (pri-1)
F58E10.5	-0.687051	4.2348	0.0396071	end-3	ENDoderm determining family member (end-3)
F58E1.12	-0.744118	5.16291	0.0171752	fbxc-26	F-box C protein family member (fbxc-26)
F58E1.8	-0.853893	4.59591	0.00457314	fbxb-18	F-box B protein family member (fbxb-18)
F58E2.2	-1.21393	3.65853	0.0271585	F58E2.2	-
F58E6.5	-0.690216	3.84092	0.0207017	F58E6.5	-
F58E6.6	-0.861049	4.45919	0.0393001	F58E6.6	-
F58F6.4	-1.0016	8.87525	0.0304866	rfc-2	RFC (DNA replication factor) family member (rfc-2)
F58F9.11	-0.652686	3.45277	0.0171222	F58F9.11	-
F58G4.4	-0.824635	4.23814	0.0404888	sdz-23	SKN-1 Dependent Zygotic transcript family member (sdz-23)
F58H7.2	-0.739223	5.94667	0.0248163	F58H7.2	-
F59A1.10	-0.718504	7.42077	0.0289672	F59A1.10	-
F59A1.13	-0.633035	3.64716	0.0350164	F59A1.13	-
F59A1.16	-1.13047	3.58062	0.0453481	F59A1.16	-
F59A1.7	-2.24288	5.55618	0.000247877	fbxa-108	F-box A protein family member (fbxa-108)
F59A1.8	-1.2461	3.97647	3.41744e-05	fbxa-129	F-box A protein family member (fbxa-129)
F59A1.9	-1.03729	3.82115	0.00010705	fbxa-193	F-box A protein family member (fbxa-193)
F59A6.11	-0.91285	3.63451	0.0196753	F59A6.11	-
F59A7.11	-1.45713	3.93103	0.0176794	F59A7.11	-
F59A7.9	-0.693022	4.26124	0.0385068	F59A7.9	-
F59B1.7	-0.726315	3.83012	0.0172608	srx-41	Serpentine Receptor, class X family member (srx-41)
F59D6.5	-0.992624	3.57138	0.0444934	srw-8	Serpentine Receptor, class W family member (srw-8)
F59E11.14	-0.643196	3.34894	0.0469965	str-86	Seven TM Receptor family member (str-86)
F59E11.2	-0.69038	4.92963	0.0288201	F59E11.2	-
F59E11.6	-1.0051	3.66221	0.00609781	F59E11.6	-
F59E12.10	-0.944399	7.52715	0.0248636	ddl-1	Daf-16-Dependent Longevity (WT but not daf-16 lifespan increased) family member (ddl-1)
F59E12.3	-0.656035	3.60649	0.00552011	F59E12.3	-
F59H6.4	-1.03521	3.71257	0.0319557	math-32	MATH (meprin-associated Traf homology) domain containing family member (math-32)
H04M03.6	-0.693148	3.14936	0.0291783	srv-19	Serpentine Receptor, class V family member (srv-19)
H06H21.11	-1.02014	9.42982	0.0229193	H06H21.11	-
H06H21.9	-0.78912	3.73291	0.0334248	H06H21.9	-
H06I04.6	-0.628546	8.09984	0.0304722	H06I04.6	-
H06I04.9	-0.893424	5.85597	0.0292459	H06I04.9	-
H10D18.2	-0.766545	4.04213	0.0284615	scl-12	SCP-Like extracellular protein family member (scl-12)
H11E01.1	-0.802182	3.81329	0.0148063	fbxb-58	F-box B protein family member (fbxb-58)
H12D21.13	-1.12186	3.96425	0.0272618	nspa-4	Nematode Specific Peptide family/group A family member (nspa-4)
H22D14.1	-1.03688	3.69442	0.0207741	nhr-267	Nuclear Hormone Receptor family member (nhr-267)
H23N18.3	-0.919185	6.00806	0.00755123	ugt-8	UDP-GlucuronosylTransferase family member (ugt-8)
H27D07.3	-0.857368	3.35543	0.0351563	srw-143	Serpentine Receptor, class W family member (srw-143)
H29C22.1	-0.670165	3.42469	0.00408503	H29C22.1	-
H32C10.3	-0.643091	3.4781	0.0328543	H32C10.3	-
H37A05.4	-1.21141	6.6477	0.000569661	H37A05.4	-
H42K12.2	-1.00965	3.91229	0.0347225	H42K12.2	-
JC8.13	-0.950016	7.14228	0.0226705	tag-115	Temporarily Assigned Gene name family member (tag-115)
K02A11.4	-0.751239	4.26489	0.0316667	K02A11.4	-
K02E11.4	-1.05622	5.54417	0.00729257	K02E11.4	-
K02E11.9	-0.674493	3.53471	0.0296375	K02E11.9	-
K02E2.4	-0.99056	7.0036	0.0154633	ins-35	INSulin related family member (ins-35)
K02E7.9	-0.757181	5.80154	0.0396625	btb-10	BTB (Broad/complex/Tramtrack/Bric a brac) domain protein family member (btb-10)
K03B8.4	-1.29933	3.77334	0.0304751	K03B8.4	-
K03D3.5	-1.61672	4.52497	0.000146702	K03D3.5	-
K03D7.4	-0.750995	3.32842	0.0138378	srh-261	Serpentine Receptor, class H family member (srh-261)
K03D7.7	-1.06469	3.40131	0.0490752	fbxa-102	F-box A protein family member (fbxa-102)
K03D7.9	-0.597722	3.33118	0.0347741	K03D7.9	-
K03H9.1	-0.892374	3.42668	0.00815877	K03H9.1	-
K04A8.3	-0.631559	4.1792	0.039672	K04A8.3	-
K04A8.8	-0.585651	3.68628	0.0397514	spp-20	SaPosin-like Protein family member (spp-20)
K04G7.1	-1.25978	8.24288	0.000152847	K04G7.1	-
K05C4.7	-0.952978	8.75987	0.0392695	K05C4.7	-
K05D4.2	-0.964596	3.44102	0.0354658	str-106	Seven TM Receptor family member (str-106)
K05F6.11	-0.96362	3.80013	0.0094491	K05F6.11	-
K06A1.2	-0.662402	3.46074	0.0192444	K06A1.2	-
K06B4.6	-0.818665	3.41287	0.021904	nhr-268	Nuclear Hormone Receptor family member (nhr-268)
K07A1.5	-0.894007	5.02348	0.0492591	K07A1.5	-
K07E8.7	-1.13695	6.61873	0.0327463	K07E8.7	-
K07G6.1	-0.634865	3.73607	0.0250382	K07G6.1	-
K07H8.11	-0.753434	3.57991	0.0259517	K07H8.11	-
K07H8.7	-0.932426	3.46777	0.00943373	K07H8.7	-
K07H8.9	-0.742139	6.91263	0.0288625	K07H8.9	-
K08C9.2	-0.722831	3.75566	0.0292602	K08C9.2	-
K08D12.7	-0.861167	5.73459	0.0119346	K08D12.7	-
K08D9.1	-0.627052	3.41746	0.0177427	K08D9.1	-
K08E4.5	-0.637566	3.4272	0.00655131	bath-37	BTB and MATH domain containing family member (bath-37)
K08F4.5	-0.818012	3.39984	0.0250659	K08F4.5	-
K08F4.9	-1.40614	6.99069	0.00870397	dhs-12	DeHydrogenases, Short chain family member (dhs-12)
K08H2.2	-0.599143	6.23562	0.0299134	K08H2.2	-
K09B11.2	-0.817371	7.2196	0.0225106	nol-9	NucleOLar protein family member (nol-9)
K09C6.1	-0.641801	3.98908	0.026045	K09C6.1	-
K09C6.3	-0.690755	3.68622	0.0150776	K09C6.3	-
K09C6.5	-1.01072	3.50316	0.0313944	srbc-13	Serpentine Receptor, class BC (class B-like) family member (srbc-13)
K09C6.9	-1.01884	6.57358	0.0128546	K09C6.9	-
K09C8.8	-0.959792	3.76191	0.0153575	K09C8.8	-
K09D9.7	-0.63501	3.2258	0.032915	srh-7	Serpentine Receptor, class H family member (srh-7)
K09H9.6	-0.767165	8.72258	0.0032995	lpd-6	LiPid Depleted family member (lpd-6)
K10B4.5	-0.612807	3.86151	0.00662269	srd-3	Serpentine Receptor, class D (delta) family member (srd-3)
K10C2.7	-0.816236	3.45155	0.00392868	K10C2.7	-
K10C8.2	-0.946488	4.33122	0.0333484	K10C8.2	-
K10D2.4	-1.62114	5.74292	0.0293285	K10D2.4	-
K11D2.5	-1.00693	7.00424	0.0429184	K11D2.5	-
K11E4.3	-0.599432	3.48506	0.012579	K11E4.3	-
K11H12.10	-0.610702	3.33895	0.0284467	K11H12.10	-
K12C11.5	-0.597812	4.2561	0.00432496	K12C11.5	-
K12H6.11	-1.24515	5.10027	0.0435538	set-13	SET (trithorax/polycomb) domain containing family member (set-13)
K12H6.8	-0.83128	6.51585	0.006539	K12H6.8	-
M01B12.3	-0.756621	10.4031	0.0359017	arx-7	ARp2/3 compleX component family member (arx-7)
M01B2.9	-0.754618	3.70003	0.0385236	srsx-39	Serpentine Receptor, class SX family member (srsx-39)
M01D1.3	-1.29305	5.73285	0.013794	btb-11	BTB (Broad/complex/Tramtrack/Bric a brac) domain protein family member (btb-11)
M01D7.5	-0.643388	8.36213	0.0430969	nlp-12	Neuropeptide-Like Protein family member (nlp-12)
M01E5.2	-0.820102	7.50893	0.00262064	M01E5.2	-
M01G12.7	-0.730828	3.6943	0.0268667	M01G12.7	-
M01G5.3	-0.817846	8.65407	0.0327626	M01G5.3	-
M02A10.1	-0.791852	4.08581	0.0325911	M02A10.1	-
M02F4.1	-1.05343	4.29986	0.0173192	M02F4.1	-
M02H5.8	-0.728654	5.39611	0.0351653	M02H5.8	-
M03B6.1	-0.709791	3.79957	0.031438	M03B6.1	-
M03C11.6	-0.960625	6.60511	0.0437005	M03C11.6	-
M04D8.1	-1.08176	3.441	0.0171644	ins-21	INSulin related family member (ins-21)
M106.7	-1.25966	8.48152	0.00853003	M106.7	-
M110.2	-0.781072	3.61818	0.0413663	twk-3	TWiK family of potassium channels family member (twk-3)
M151.4	-0.691168	4.0861	0.0374195	M151.4	-
M163.14	-1.08029	4.42772	0.0250622	M163.14	-
M18.6	-0.703046	6.75385	0.0327222	M18.6	-
M7.13	-0.60163	3.35639	0.0206706	str-3	Seven TM Receptor family member (str-3)
M7.9	-0.895509	3.44808	0.0457246	M7.9	-
MTCE.3	-0.901338	3.74034	0.0245803	MTCE.3	NA
R01B10.2	-1.66002	7.60018	0.000590571	R01B10.2	-
R01H2.3	-1.43803	5.79696	0.0427616	egg-2	EGG sterile (unfertilizable) family member (egg-2)
R02D5.8	-0.98577	6.61087	0.0441561	R02D5.8	-
R03D7.8	-0.611025	3.58278	0.0354751	R03D7.8	-
R04A9.4	-0.733704	10.2846	0.0496307	ife-2	Initiation Factor 4E (eIF4E) family member (ife-2)
R04B5.11	-0.944674	3.5388	0.0288201	R04B5.11	-
R04D3.1	-0.870694	3.62882	0.00545733	cyp-14A4	CYtochrome P450 family member (cyp-14A4)
R05A10.1	-0.667534	3.7667	0.034596	R05A10.1	-
R05A10.5	-0.618277	3.5401	0.0185022	R05A10.5	-
R05D3.8	-0.785417	6.38572	0.00350363	R05D3.8	-
R05F9.6	-0.932357	8.17474	0.0118408	R05F9.6	-
R05G6.12	-0.724301	5.14756	0.0449463	R05G6.12	-
R05G6.4	-0.623717	7.13106	0.0411806	R05G6.4	-
R05G9.3	-1.12601	4.84078	0.0164731	R05G9.3	-
R06A4.6	-1.12522	5.56921	0.0396139	sdz-26	SKN-1 Dependent Zygotic transcript family member (sdz-26)
R06B10.1	-0.635403	3.63574	0.0116379	R06B10.1	-
R06F6.7	-1.14789	5.46618	0.0343026	R06F6.7	-
R06F6.9	-0.687191	9.46583	0.0429421	ech-4	Enoyl-CoA Hydratase family member (ech-4)
R07C3.13	-0.705308	4.01271	0.0182322	R07C3.13	-
R07C3.8	-0.653219	5.37534	0.0440601	fbxc-33	F-box C protein family member (fbxc-33)
R07C3.9	-1.03755	4.31647	0.0210493	fbxc-31	F-box C protein family member (fbxc-31)
R08A2.3	-0.870318	4.17183	0.0350773	R08A2.3	-
R08B4.5	-0.647731	3.51401	0.0151926	R08B4.5	-
R08C7.13	-0.653266	6.27761	0.0331026	fbxb-75	F-box B protein family member (fbxb-75)
R08H2.10	-0.962074	3.58927	0.00624138	R08H2.10	-
R09B3.2	-1.11671	7.95306	0.0470379	R09B3.2	-
R09B3.4	-0.772325	10.7718	0.0347563	ubc-12	UBiquitin Conjugating enzyme family member (ubc-12)
R09D1.7	-1.06623	3.51161	0.021391	R09D1.7	-
R09E10.8	-1.06456	3.42754	0.00678269	R09E10.8	-
R09E10.9	-0.61983	3.51607	0.0384722	R09E10.9	-
R09F10.6	-0.597763	3.38068	0.0248541	srh-11	Serpentine Receptor, class H family member (srh-11)
R09F10.9	-0.65193	3.59639	0.0120769	ced-13	CEll Death abnormality family member (ced-13)
R09H3.1	-0.666719	3.46134	0.0258556	R09H3.1	-
R10D12.5	-0.713607	3.28099	0.0480475	clec-226	C-type LECtin family member (clec-226)
R10F2.4	-0.603169	7.59344	0.0200489	R10F2.4	-
R10F2.5	-0.70562	6.49939	0.0481332	R10F2.5	-
R119.2	-1.08883	7.60706	0.0245751	R119.2	-
R119.3	-1.17304	7.57149	0.0160083	R119.3	-
R11D1.13	-1.39847	4.55935	0.0425341	R11D1.13	-
R11E3.1	-0.612141	3.70347	0.0154574	R11E3.1	-
R11G10.4	-1.14169	4.00448	0.00109302	R11G10.4	-
R11G11.12	-0.729873	4.3614	0.0355021	nhr-210	Nuclear Hormone Receptor family member (nhr-210)
R11G1.2	-0.936014	4.85629	0.017641	R11G1.2	-
R13A1.1	-1.14411	4.13883	0.0382504	R13A1.1	-
R13H9.5	-1.30992	4.41549	0.0339451	R13H9.5	-
R144.10	-1.12852	5.78144	0.0142722	R144.10	-
R151.12	-1.16235	4.53822	0.00281956	R151.12	-
R155.3	-0.649636	3.73031	0.0182528	R155.3	-
R160.3	-1.33166	5.68279	0.000231698	R160.3	-
R160.4	-0.656109	4.27771	0.016353	R160.4	-
R160.6	-0.877473	3.78073	0.0279493	R160.6	-
R166.1	-0.88586	6.648	0.0349766	mab-10	Male ABnormal family member (mab-10)
R166.4	-0.638884	7.97857	0.0266375	pro-1	PROximal proliferation in germline family member (pro-1)
R186.3	-0.602467	8.64179	0.0172655	R186.3	-
R52.5	-0.622903	3.22032	0.0446689	R52.5	-
R52.9	-0.88644	6.04169	0.0026202	math-37	MATH (meprin-associated Traf homology) domain containing family member (math-37)
T01B7.4	-1.24941	7.40896	0.00725607	cyn-11	CYclophyliN family member (cyn-11)
T01C3.3	-1.98717	6.1926	0.00797715	T01C3.3	-
T01G5.5	-0.85734	3.78917	0.00246707	str-171	Seven TM Receptor family member (str-171)
T01G6.3	-0.665362	3.44964	0.0478669	str-196	Seven TM Receptor family member (str-196)
T02B11.5	-0.647619	3.50135	0.0474255	srj-38	Serpentine Receptor, class J family member (srj-38)
T02B11.8	-0.884538	5.03234	0.017404	T02B11.8	-
T02B5.1	-0.625271	5.93426	0.0499804	T02B5.1	-
T02C12.3	-0.859362	7.06656	0.0367703	T02C12.3	-
T02G6.7	-0.638789	3.56809	0.00897186	T02G6.7	-
T02H6.3	-0.845695	3.61846	0.0393569	T02H6.3	-
T02H6.8	-0.906365	4.09775	0.0210069	T02H6.8	-
T03D3.2	-0.626745	3.39902	0.0258097	srj-50	Serpentine Receptor, class J family member (srj-50)
T03D8.3	-0.912424	4.96024	0.0164836	sbt-1	Seven B Two (mammalian 7BT prohormone convertase chaperone) homolog family member (sbt-1)
T03E6.4	-0.679006	3.8035	0.023545	str-150	Seven TM Receptor family member (str-150)
T03F1.12	-0.696865	5.77633	0.0473915	T03F1.12	-
T03F1.7	-1.40734	7.63238	0.0091186	T03F1.7	-
T03F6.8	-0.691865	3.31557	0.0346111	T03F6.8	-
T03F7.6	-0.716617	3.40787	0.036606	T03F7.6	-
T04A6.3	-0.677842	3.62105	0.0101242	T04A6.3	-
T04A8.2	-1.02207	3.53068	0.029557	srg-11	Serpentine Receptor, class G (gamma) family member (srg-11)
T04A8.6	-1.09863	10.1261	0.0135797	T04A8.6	-
T04C9.3	-0.760331	4.27631	0.0166696	T04C9.3	-
T04F3.3	-0.929719	3.61727	0.0156669	T04F3.3	-
T04F3.5	-0.714691	3.59434	0.0104125	T04F3.5	-
T05A6.4	-0.694106	3.31976	0.0330337	T05A6.4	-
T05A7.10	-0.716324	3.45175	0.0290338	fut-5	FUcosyl Transferase family member (fut-5)
T05E11.9	-0.94734	10.6954	0.00861669	T05E11.9	NA
T05E12.10	-3.21715	5.9013	1.20304e-05	T05E12.10	-
T05E12.8	-1.30483	4.37299	0.0174863	T05E12.8	-
T05E8.2	-1.19412	3.56695	0.0433983	hil-8	HIstone H1 Like family member (hil-8)
T05G11.7	-0.586091	3.18299	0.0303586	srw-53	Serpentine Receptor, class W family member (srw-53)
T05G5.5	-0.863738	7.03296	0.0344379	T05G5.5	-
T06A1.7	-0.710838	3.37167	0.0158183	fipr-25	FIP (Fungus-Induced Protein) Related family member (fipr-25)
T06C10.6	-0.752923	3.71288	0.0167521	kin-26	protein KINase family member (kin-26)
T06C12.1	-0.693219	3.32224	0.0105441	str-60	Seven TM Receptor family member (str-60)
T06C12.11	-0.906056	3.50958	0.0311056	T06C12.11	-
T06E6.1	-0.711047	8.26695	0.0129321	T06E6.1	-
T07A9.1	-1.02958	6.93375	0.0450533	T07A9.1	-
T07A9.8	-0.721457	6.73172	0.0246632	T07A9.8	-
T07C12.10	-1.01166	3.49896	0.0408364	T07C12.10	-
T07C4.2	-0.782222	6.1029	0.0282247	tbx-8	T BoX family member (tbx-8)
T07C4.6	-0.847336	6.40865	0.0401975	tbx-9	T BoX family member (tbx-9)
T07D3.2	-0.663934	3.38885	0.0263573	T07D3.2	-
T07H3.6	-0.647178	4.18195	0.0476436	bath-26	BTB and MATH domain containing family member (bath-26)
T07H8.3	-0.776166	3.28561	0.00521331	srx-59	Serpentine Receptor, class X family member (srx-59)
T08B1.3	-0.641146	6.59779	0.0209603	alh-5	ALdehyde deHydrogenase family member (alh-5)
T08B2.11	-1.23948	4.1739	0.014889	T08B2.11	-
T08B6.1	-0.982232	3.93368	0.0307184	T08B6.1	-
T08B6.2	-0.917036	4.75886	0.0219352	T08B6.2	-
T08E11.5	-1.16619	4.93916	0.000937657	fbxc-19	F-box C protein family member (fbxc-19)
T08E11.6	-1.30039	5.38414	0.0142545	fbxb-10	F-box B protein family member (fbxb-10)
T08G3.11	-0.866553	3.3901	0.0134794	T08G3.11	-
T08G3.6	-0.6532	3.54926	0.0293566	T08G3.6	-
T08G5.10	-0.926831	6.21105	0.0279426	mtl-2	MeTaLlothionein family member (mtl-2)
T09B4.6	-0.7552	3.4289	0.042125	T09B4.6	-
T09E11.10	-0.631646	3.6308	0.0184318	T09E11.10	-
T09E11.6	-0.76121	3.75914	0.0295102	T09E11.6	-
T09E11.8	-0.591543	3.64726	0.0246063	T09E11.8	-
T09F5.8	-0.723689	3.46549	0.0380296	srh-278	Serpentine Receptor, class H family member (srh-278)
T10B10.7	-0.633518	3.58496	0.0105173	ocr-3	Osm-9 and Capsaicin receptor-Related family member (ocr-3)
T10B5.3	-0.910079	11.1091	0.0164594	T10B5.3	-
T10B9.7	-0.716795	7.8324	0.0435044	cyp-13A2	CYtochrome P450 family member (cyp-13A2)
T10D4.7	-1.00314	3.95707	0.0160506	T10D4.7	-
T10D4.9	-0.753101	3.55646	0.0494292	sri-42	Serpentine Receptor, class I family member (sri-42)
T10E9.6	-1.14396	3.74941	0.0409705	T10E9.6	-
T10E9.9	-0.657869	4.31553	0.0486143	acdh-4	Acyl CoA DeHydrogenase family member (acdh-4)
T10H9.3	-0.752326	8.05287	0.0284728	T10H9.3	-
T11F1.1	-0.589655	3.55279	0.0333411	srw-60	Serpentine Receptor, class W family member (srw-60)
T11F1.3	-1.52217	4.51434	0.0216827	T11F1.3	-
T11F1.9	-0.676698	3.37642	0.0126506	T11F1.9	-
T11F9.14	-1.60554	4.73011	0.0131492	T11F9.14	-
T11F9.7	-0.722087	3.35739	0.0214724	T11F9.7	-
T12A2.5	-0.615205	3.39661	0.0475391	T12A2.5	-
T12A2.6	-0.59569	3.40761	0.0129214	T12A2.6	-
T12B5.15	-0.912826	3.6235	0.0220184	T12B5.15	-
T12B5.5	-0.854017	3.33486	0.0328293	fbxa-22	F-box A protein family member (fbxa-22)
T12D8.3	-0.834255	8.95405	0.0471065	acbp-5	Acyl-Coenzyme A Binding Protein family member (acbp-5)
T12D8.7	-0.946246	9.34769	0.0412298	taf-9	TAF (TBP-associated transcription factor) family member (taf-9)
T12G3.8	-0.648	6.44546	0.034881	bre-5	-
T13C2.4	-0.833406	7.91196	0.0210724	T13C2.4	-
T13H5.7	-0.914765	5.60057	0.0471997	rnh-2	RNase H family member (rnh-2)
T15B7.11	-0.699674	3.37008	0.0411936	T15B7.11	-
T16A1.2	-0.654753	3.34282	0.0075702	T16A1.2	-
T16D1.1	-1.2864	3.87279	0.0309124	T16D1.1	-
T16G1.11	-0.742583	10.6001	0.019177	eif-3.K	Eukaryotic Initiation Factor family member (eif-3.K)
T19C4.3	-0.927461	3.39166	0.00933321	srg-41	Serpentine Receptor, class G (gamma) family member (srg-41)
T19C4.4	-0.722559	3.3362	0.0143382	srg-40	Serpentine Receptor, class G (gamma) family member (srg-40)
T19C4.9	-0.796437	3.24641	0.00186805	srg-42	Serpentine Receptor, class G (gamma) family member (srg-42)
T19H12.10	-0.792701	5.46182	0.0186973	ugt-11	UDP-GlucuronosylTransferase family member (ugt-11)
T19H5.7	-0.638603	3.1611	0.0197619	T19H5.7	-
T20B12.3	-0.78465	7.55006	0.0273044	T20B12.3	-
T20D4.7	-0.99791	3.82503	0.0489721	T20D4.7	-
T20F5.8	-1.00203	4.10233	0.0364335	T20F5.8	-
T20G5.14	-0.882255	9.12497	0.0414979	T20G5.14	-
T20G5.4	-0.611761	5.80195	0.0114008	T20G5.4	-
T20H4.2	-0.636329	3.66419	0.0411537	T20H4.2	-
T20H4.5	-0.736338	8.86296	0.0187162	T20H4.5	-
T21B4.12	-0.625193	3.52918	0.0156295	srx-118	Serpentine Receptor, class X family member (srx-118)
T21B4.17	-0.784974	4.2396	0.0455885	T21B4.17	-
T22C1.2	-0.942571	4.10297	0.03461	glb-26	GLoBin family member (glb-26)
T22C1.9	-0.753649	3.39391	0.00168443	T22C1.9	-
T22F3.8	-0.623156	4.28503	0.0207144	T22F3.8	-
T22H6.1	-0.847478	3.83759	0.00840168	T22H6.1	-
T22H6.3	-0.587936	3.34555	0.0215869	str-124	Seven TM Receptor family member (str-124)
T22H6.5	-1.14207	5.07408	0.00826327	abf-5	AntiBacterial Factor related family member (abf-5)
T23D5.10	-0.912045	3.59787	0.0244131	str-6	Seven TM Receptor family member (str-6)
T23D5.11	-1.11153	3.68955	0.0352227	str-8	Seven TM Receptor family member (str-8)
T23D5.7	-0.762387	3.95215	0.00506716	str-19	Seven TM Receptor family member (str-19)
T23D5.9	-0.950314	3.3962	0.00620226	str-43	Seven TM Receptor family member (str-43)
T23F4.5	-1.24303	3.82454	0.00644847	T23F4.5	-
T23G11.10	-0.75075	3.44532	0.0335421	T23G11.10	-
T24A6.11	-0.711185	3.79408	0.0471338	nhr-222	Nuclear Hormone Receptor family member (nhr-222)
T24A6.13	-0.665434	3.3345	0.030892	srbc-68	Serpentine Receptor, class BC (class B-like) family member (srbc-68)
T24A6.15	-0.902386	3.91907	0.0293967	grl-28	GRound-Like (grd related) family member (grl-28)
T24A6.16	-1.15348	5.07284	0.0146961	T24A6.16	-
T24A6.18	-1.03034	3.91239	0.0340482	grl-29	GRound-Like (grd related) family member (grl-29)
T24B8.6	-0.80987	6.0234	0.0111005	hlh-3	Helix Loop Helix family member (hlh-3)
T24C2.2	-1.13951	4.38813	0.0232632	T24C2.2	-
T24C2.3	-0.70398	4.14531	0.012257	T24C2.3	-
T24D5.4	-1.06017	3.99619	0.0135494	T24D5.4	-
T24D8.3	-0.804773	5.1659	0.00228176	nlp-22	Neuropeptide-Like Protein family member (nlp-22)
T24H10.3	-1.24004	7.00196	0.00990716	dnj-23	DNaJ domain (prokaryotic heat shock protein) family member (dnj-23)
T25B6.1	-0.653396	3.47994	0.0140354	T25B6.1	-
T25B6.3	-0.694915	3.76071	0.0469531	T25B6.3	-
T25B6.4	-1.33518	4.08366	0.0146219	T25B6.4	-
T25G12.11	-0.713527	6.53836	0.0302062	T25G12.11	-
T25G12.7	-0.752547	7.83609	0.042527	dhs-30	DeHydrogenases, Short chain family member (dhs-30)
T26C12.3	-0.802653	6.36841	0.00294037	T26C12.3	-
T26E3.10	-0.704518	7.10656	0.00350955	T26E3.10	-
T26E3.5	-1.46268	5.52799	0.000223351	T26E3.5	-
T26E3.7	-0.635287	3.91422	0.0430926	T26E3.7	-
T26E3.9	-0.699141	3.58961	0.0487309	sra-25	Serpentine Receptor, class A (alpha) family member (sra-25)
T26E4.12	-0.707015	4.72442	0.0223546	srd-27	Serpentine Receptor, class D (delta) family member (srd-27)
T26E4.14	-0.715204	3.38763	0.016172	srsx-38	Serpentine Receptor, class SX family member (srsx-38)
T26E4.9	-0.862893	3.69206	0.0294636	T26E4.9	-
T26H5.3	-0.803358	3.39406	0.0339117	srh-239	Serpentine Receptor, class H family member (srh-239)
T27A3.8	-0.688235	3.3236	0.0408338	T27A3.8	-
T27C10.7	-1.25112	4.53166	0.00216646	nspd-10	Nematode Specific Peptide family, group D family member (nspd-10)
T27C5.2	-1.09231	4.67769	0.0243176	srx-53	Serpentine Receptor, class X family member (srx-53)
T27D1.1	-1.04578	5.7312	0.0369696	cyn-9	CYclophyliN family member (cyn-9)
T27E9.3	-0.798556	9.99585	0.0129215	cdk-5	Cyclin-Dependent Kinase family member (cdk-5)
T27F6.6	-0.64106	7.38557	0.0221475	T27F6.6	-
T28A11.20	-0.891928	3.51567	0.0139749	T28A11.20	-
T28A11.4	-1.05621	3.82018	0.0047655	T28A11.4	-
T28A11.6	-2.02545	4.77159	0.00263865	T28A11.6	-
T28C12.2	-0.89568	5.1099	0.0223165	T28C12.2	-
T28C6.6	-1.22349	7.38095	0.0414088	col-3	COLlagen family member (col-3)
T28D6.6	-0.784636	10.0413	0.0219867	T28D6.6	-
T28F4.4	-0.761025	6.59606	0.0142618	T28F4.4	-
T28F4.6	-1.03572	7.59494	0.00292546	T28F4.6	-
T28H11.4	-0.745906	6.32785	0.00694109	pes-1	Patterned Expression Site family member (pes-1)
T28H11.7	-0.926219	4.14584	0.00590473	T28H11.7	-
VW02B12L.4	-0.669808	6.60015	0.0312011	adbp-1	ADR-2 Binding Protein family member (adbp-1)
VY35H6BL.1	-0.802517	8.26169	0.00851063	VY35H6BL.1	-
W01A11.2	-1.19875	4.20035	0.0476688	W01A11.2	-
W01B6.6	-0.624473	3.58699	0.0269539	W01B6.6	-
W01B6.8	-0.772114	3.26351	0.0269142	W01B6.8	-
W01C9.4	-0.948303	3.68599	0.010648	W01C9.4	-
W01C9.6	-1.1336	4.46556	0.0211843	W01C9.6	-
W01G7.3	-0.726216	7.83062	0.0387091	rpb-11	RNA Polymerase II (B) subunit family member (rpb-11)
W02A11.1	-0.978291	7.0645	0.0302055	W02A11.1	-
W02A2.1	-0.680355	8.48835	0.00703116	fat-2	FATty acid desaturase family member (fat-2)
W02A2.2	-0.630309	7.06028	0.0188051	far-6	Fatty Acid/Retinol binding protein family member (far-6)
W02A2.5	-0.742173	3.75685	0.0180239	W02A2.5	-
W02B12.4	-0.80602	5.60638	0.0413331	W02B12.4	-
W02B3.3	-0.809769	3.77572	0.00285317	W02B3.3	-
W02D7.4	-1.03006	3.75235	0.036648	W02D7.4	-
W02D9.9	-2.16055	4.27577	0.0110964	W02D9.9	-
W02H5.8	-0.751701	6.3066	0.00312365	W02H5.8	-
W03A3.2	-0.759151	5.57937	0.00589802	polq-1	POLQ (DNA polymerase theta) homolog family member (polq-1)
W03B1.4	-0.972414	7.85448	0.047871	srs-1	Seryl tRNA Synthetase family member (srs-1)
W03D2.10	-0.832615	3.73683	0.00498627	str-122	Seven TM Receptor family member (str-122)
W03D8.10	-0.978755	5.91295	0.0156515	W03D8.10	-
W03D8.3	-0.963426	4.85173	0.0236098	W03D8.3	-
W03D8.7	-0.640515	3.65639	0.0247463	W03D8.7	-
W03G11.2	-0.686055	3.37112	0.0261292	W03G11.2	-
W03H1.2	-0.798742	4.07557	0.00924175	elc-2	ELongin C family member (elc-2)
W04A4.2	-0.732574	3.60374	0.0392179	W04A4.2	-
W04B5.1	-2.21114	7.11845	0.000948138	W04B5.1	-
W04B5.2	-0.730364	5.18001	0.00254125	W04B5.2	-
W04B5.4	-0.863861	7.07715	0.0269699	W04B5.4	-
W04C9.4	-0.636913	7.82325	0.0192283	W04C9.4	-
W04D2.7	-1.3969	4.99321	0.041051	W04D2.7	-
W04E12.3	-0.855794	3.73921	0.0294166	W04E12.3	-
W04G5.10	-0.67288	3.72817	0.00170617	W04G5.10	-
W04G5.11	-1.72159	5.53951	0.0123949	W04G5.11	-
W04G5.8	-0.87758	3.53422	0.0175317	W04G5.8	-
W05G11.4	-0.660099	3.83138	0.00615723	W05G11.4	-
W05H12.2	-1.16127	6.72946	0.000422138	W05H12.2	-
W05H7.3	-1.18134	7.12616	0.0141238	sedl-1	human SEDL (spondyloepiphyseal dysplasia tarda) related family member (sedl-1)
W06D11.4	-0.664276	4.04618	0.0154033	W06D11.4	-
W06D12.2	-0.765398	6.0493	0.0420613	twk-42	TWiK family of potassium channels family member (twk-42)
W06D4.6	-1.04992	5.66639	0.0285551	rad-54	RADiation sensitivity abnormal/yeast RAD-related family member (rad-54)
W06E11.1	-0.682072	7.66893	0.037632	W06E11.1	-
W06G6.15	-0.772869	3.28782	0.0162611	W06G6.15	-
W06G6.6	-0.7302	3.30673	0.0231232	srw-76	Serpentine Receptor, class W family member (srw-76)
W07E6.1	-0.592711	9.6825	0.00912443	nol-1	NucleOLar protein family member (nol-1)
W07E6.2	-0.842998	9.20037	0.0498306	W07E6.2	-
W07G1.7	-0.669308	3.76815	0.00746442	W07G1.7	-
W07G4.2	-0.635692	3.64475	0.0279707	W07G4.2	-
W08E3.1	-0.920657	8.16637	0.0346402	snr-2	Small Nuclear Ribonucleoprotein family member (snr-2)
W09B6.3	-0.67006	7.24259	0.0415504	eri-3	Enhanced RNAI (RNA interference) family member (eri-3)
W09C3.1	-0.731827	3.35754	0.0341013	W09C3.1	-
W09C3.4	-0.590614	7.2366	0.0426952	W09C3.4	-
W09D12.2	-0.608914	3.29974	0.0126254	srg-55	Serpentine Receptor, class G (gamma) family member (srg-55)
W09D6.3	-0.831178	3.33811	0.00165693	str-246	Seven TM Receptor family member (str-246)
W09G12.4	-1.15955	6.11072	0.0484751	dsl-1	Delta/Serrate/Lag-2 domain family member (dsl-1)
W09H1.3	-1.73355	4.22616	0.00639824	W09H1.3	-
W09H1.5	-0.891074	8.17022	0.0229213	W09H1.5	-
W10C6.2	-1.15255	4.32637	0.0139108	W10C6.2	-
W10G11.14	-0.995316	3.79142	0.0472682	clec-130	C-type LECtin family member (clec-130)
Y102A5B.2	-0.921871	4.02076	0.0166552	clec-35	C-type LECtin family member (clec-35)
Y102A5C.4	-0.634856	3.6644	0.0140247	Y102A5C.4	-
Y102A5C.8	-0.915871	3.0537	0.00687033	fbxa-110	F-box A protein family member (fbxa-110)
Y102A5C.9	-1.17441	3.31862	0.0178629	fbxa-148	F-box A protein family member (fbxa-148)
Y102E9.3	-0.653961	3.47286	0.0135558	Y102E9.3	-
Y104H12D.2	-0.827028	6.50888	0.0171481	Y104H12D.2	-
Y104H12D.4	-0.745397	5.26964	0.0473462	Y104H12D.4	-
Y105C5A.14	-1.82368	8.62704	1.38043e-05	Y105C5A.14	-
Y105C5B.1	-0.76808	3.21427	0.0300196	Y105C5B.1	-
Y105C5B.18	-0.84601	3.63521	0.0186441	Y105C5B.18	-
Y105E8A.14	-0.961857	10.0395	0.0144552	Y105E8A.14	-
Y105E8A.15	-1.27431	3.97509	0.00254565	Y105E8A.15	-
Y105E8A.4	-0.803114	8.05727	0.00466298	ech-7	Enoyl-CoA Hydratase family member (ech-7)
Y106G6G.1	-0.658641	4.36208	0.0450254	Y106G6G.1	-
Y106G6H.13	-0.668118	6.7753	0.0318135	Y106G6H.13	-
Y106G6H.8	-0.965536	8.46477	0.0292817	Y106G6H.8	-
Y110A2AL.1	-0.614742	4.22147	0.0279659	Y110A2AL.1	-
Y110A2AL.3	-1.27744	3.88335	0.0102317	Y110A2AL.3	-
Y110A7A.12	-0.881731	4.77056	0.045524	tag-300	Temporarily Assigned Gene name family member (tag-300)
Y110A7A.13	-0.641701	10.6538	0.0120238	chp-1	CHORD protein family member (chp-1)
Y110A7A.16	-0.614618	7.88256	0.0186609	elpc-1	ELongator complex Protein Component family member (elpc-1)
Y111B2A.17	-0.828326	7.9535	0.042829	elpc-2	ELongator complex Protein Component family member (elpc-2)
Y113G7A.11	-0.715709	3.41476	0.0173855	ssu-1	Suppressor of Stomatin mutant Uncoordination family member (ssu-1)
Y113G7C.1	-0.687004	3.32835	0.0398684	Y113G7C.1	-
Y116A8B.1	-1.71506	5.48238	0.00562025	Y116A8B.1	-
Y116A8C.1	-0.919478	3.36805	0.0261011	Y116A8C.1	-
Y116A8C.14	-0.664543	4.03284	0.029125	rom-3	RhOMboid (Drosophila) related family member (rom-3)
Y116A8C.20	-0.783507	5.71241	0.0461445	Y116A8C.20	-
Y116A8C.25	-0.692506	4.62513	0.003009	Y116A8C.25	-
Y116F11A.1	-0.732236	5.17354	0.0466994	Y116F11A.1	-
Y116F11A.6	-1.79665	4.01347	0.000137156	Y116F11A.6	-
Y116F11B.1	-1.11151	4.20938	0.000533854	daf-28	abnormal DAuer Formation family member (daf-28)
Y116F11B.14	-0.773757	6.27431	0.0406128	Y116F11B.14	-
Y119C1B.1	-0.5929	3.93635	0.0321406	Y119C1B.1	-
Y119C1B.11	-0.993141	7.55335	0.00842541	Y119C1B.11	-
Y119D3A.3	-0.633612	3.4729	0.0333977	fbxa-35	F-box A protein family member (fbxa-35)
Y119D3B.16	-0.852183	8.26461	0.0152274	Y119D3B.16	-
Y119D3B.22	-0.786318	6.07808	0.0250688	fbxa-76	F-box A protein family member (fbxa-76)
Y13C8A.2	-1.24058	3.00662	0.000185101	Y13C8A.2	-
Y17D7C.1	-1.00534	4.9036	0.0219076	Y17D7C.1	-
Y17G9A.6	-0.620101	3.41908	0.0348695	str-175	Seven TM Receptor family member (str-175)
Y18D10A.23	-0.753034	6.63083	0.044542	Y18D10A.23	-
Y18D10A.24	-0.61907	4.54436	0.0223595	clec-105	C-type LECtin family member (clec-105)
Y18D10A.4	-0.865912	5.56426	0.0210955	Y18D10A.4	-
Y18D10A.9	-1.06634	6.95251	0.0449121	Y18D10A.9	-
Y18H1A.7	-0.770141	6.38958	0.0398042	Y18H1A.7	-
Y20C6A.4	-0.652474	3.7129	0.0463434	Y20C6A.4	-
Y22D7AL.14	-0.679641	7.04754	0.0212525	Y22D7AL.14	-
Y22D7AL.7	-0.779081	6.64293	0.0427099	Y22D7AL.7	-
Y22D7AR.1	-0.881241	3.46216	0.00241288	Y22D7AR.1	-
Y22D7AR.11	-0.679826	4.74157	0.0491378	fbxa-13	F-box A protein family member (fbxa-13)
Y22D7AR.14	-0.66196	3.45684	0.0290006	Y22D7AR.14	-
Y22D7AR.3	-1.36116	3.97558	0.0112301	Y22D7AR.3	-
Y23H5A.8	-0.733919	3.99441	0.0170641	Y23H5A.8	-
Y23H5B.6	-0.62433	8.69543	0.0387288	Y23H5B.6	-
Y24D9A.10	-1.48633	8.09882	0.00318826	Y24D9A.10	-
Y24F12A.1	-0.615971	6.89947	0.0348812	Y24F12A.1	-
Y26D4A.14	-0.600171	3.11876	0.00838111	Y26D4A.14	-
Y26D4A.5	-0.82413	5.18108	0.0207057	Y26D4A.5	-
Y26D4A.9	-0.637789	3.25021	0.0401839	Y26D4A.9	-
Y26G10.2	-0.771193	3.30897	0.0257303	srh-32	Serpentine Receptor, class H family member (srh-32)
Y27F2A.4	-0.973114	3.85546	0.00210171	sri-33	Serpentine Receptor, class I family member (sri-33)
Y27F2A.5	-0.682223	3.56052	0.0156796	fbxc-55	F-box C protein family member (fbxc-55)
Y2H9A.3	-1.09424	8.25936	0.0149827	col-162	COLlagen family member (col-162)
Y32B12B.3	-0.634119	3.51336	0.0331274	srbc-65	Serpentine Receptor, class BC (class B-like) family member (srbc-65)
Y32B12B.6	-0.763262	3.45487	0.013567	nhr-233	Nuclear Hormone Receptor family member (nhr-233)
Y32G9A.1	-0.986638	4.0726	0.022479	gst-37	Glutathione S-Transferase family member (gst-37)
Y32G9A.11	-0.974358	4.40366	0.029862	Y32G9A.11	-
Y32G9A.12	-0.853948	3.37685	0.0250051	Y32G9A.12	-
Y32G9A.4	-0.691908	3.91143	0.0212051	srp-3	SeRPin family member (srp-3)
Y34B4A.11	-0.932847	5.70758	0.00399547	Y34B4A.11	-
Y34D9A.1	-0.717912	8.50207	0.0428667	Y34D9A.1	-
Y35H6.1	-0.969984	5.44092	0.000118307	Y35H6.1	-
Y35H6.3	-0.944547	6.14945	0.000242817	Y35H6.3	-
Y37D8A.18	-1.27661	7.92913	0.040141	Y37D8A.18	-
Y37D8A.25	-0.95056	4.62492	0.0404906	Y37D8A.25	-
Y37E11AL.9	-0.745049	3.91689	0.0407368	Y37E11AL.9	-
Y37E11B.9	-0.756782	4.25523	0.0470677	Y37E11B.9	-
Y37E3.1	-0.949358	7.61375	0.0382222	Y37E3.1	-
Y37E3.9	-0.693628	10.9489	0.0417534	phb-1	mitochondrial ProHiBitin complex family member (phb-1)
Y37H2A.11	-0.854872	3.38348	0.00138514	Y37H2A.11	-
Y37H2A.12	-1.21697	5.41824	0.0419716	Y37H2A.12	-
Y37H2A.4	-2.71329	4.73545	0.000548582	fbxa-107	F-box A protein family member (fbxa-107)
Y37H9A.2	-0.817354	4.57843	0.0110036	Y37H9A.2	-
Y38C1AB.4	-0.613791	9.28751	0.0438611	Y38C1AB.4	-
Y38C9B.1	-0.602682	4.52329	0.0431009	cyp-29A3	CYtochrome P450 family member (cyp-29A3)
Y38E10A.10	-0.644154	3.45787	0.0465091	lips-16	LIPaSe related family member (lips-16)
Y38E10A.28	-0.78683	3.74577	0.0188517	Y38E10A.28	-
Y38E10A.7	-0.912104	4.20243	0.0469461	lips-15	LIPaSe related family member (lips-15)
Y38E10A.8	-0.778168	4.00504	0.0121452	Y38E10A.8	-
Y38F2AR.10	-0.676831	3.76518	0.0376512	Y38F2AR.10	-
Y38F2AR.7	-0.708569	8.17506	0.0118734	ppgn-1	ParaPleGiN AAA protease family member (ppgn-1)
Y38H6C.12	-0.645086	3.52114	0.00816192	srh-166	Serpentine Receptor, class H family member (srh-166)
Y38H8A.5	-0.684758	3.7871	0.035252	Y38H8A.5	-
Y39A1A.10	-0.90546	5.36136	0.034908	Y39A1A.10	-
Y39A1A.14	-0.840383	7.71308	0.0287566	Y39A1A.14	-
Y39A1A.20	-0.962445	6.3144	0.0427119	Y39A1A.20	-
Y39A1A.3	-0.714301	9.03725	0.0484889	Y39A1A.3	-
Y39B6A.16	-1.55085	5.23533	0.0106188	Y39B6A.16	-
Y39B6A.35	-1.2138	7.22118	0.021453	tgt-2	TRNA Guanine Transglycosylase family member (tgt-2)
Y39B6A.36	-0.793913	7.77307	0.0455963	Y39B6A.36	-
Y39B6A.39	-0.737287	8.30141	0.0469832	Y39B6A.39	-
Y39B6A.7	-0.642569	4.71663	0.0480757	Y39B6A.7	-
Y39B6A.9	-0.613341	4.21055	0.0459869	Y39B6A.9	-
Y39E4B.1	-0.661611	9.89358	0.0488807	abce-1	ABC transporter, class E family member (abce-1)
Y39F10A.3	-0.799046	3.61771	0.0269882	Y39F10A.3	-
Y39G10AR.15	-0.797198	4.60219	0.0252769	Y39G10AR.15	-
Y39G10AR.9	-0.991314	6.87544	0.0455071	Y39G10AR.9	-
Y39G8B.3	-0.655635	3.85128	0.0112764	sre-48	Serpentine Receptor, class E (epsilon) family member (sre-48)
Y39G8B.7	-1.0676	4.98736	0.0335383	Y39G8B.7	-
Y39G8C.4	-0.611231	4.11719	0.0360758	col-87	COLlagen family member (col-87)
Y39H10A.2	-0.595395	3.93312	0.0342942	oac-55	O-ACyltransferase homolog family member (oac-55)
Y40B10A.3	-0.919712	4.17373	0.0496404	srab-23	Serpentine Receptor, class AB (class A-like) family member (srab-23)
Y40B10B.2	-0.797825	3.81796	0.0300458	srj-15	Serpentine Receptor, class J family member (srj-15)
Y40B1B.5	-0.795649	10.728	0.0489689	eif-3.J	Eukaryotic Initiation Factor family member (eif-3.J)
Y40G12A.1	-0.906194	9.65654	0.0168475	ubh-3	UBiquitin C-terminal Hydrolase (family 1) family member (ubh-3)
Y40H7A.9	-0.638534	3.39301	0.0357571	Y40H7A.9	-
Y41C4A.11	-0.864257	4.56945	0.0288073	Y41C4A.11	-
Y41C4A.14	-1.31474	8.07592	0.021023	mrt-2	MoRTal germline family member (mrt-2)
Y41D4A.6	-1.04224	7.30364	0.0159085	Y41D4A.6	-
Y41D4B.1	-0.748959	4.21584	0.0429609	Y41D4B.1	-
Y41D4B.10	-1.18129	6.54136	0.00574998	dsl-3	Delta/Serrate/Lag-2 domain family member (dsl-3)
Y41D4B.24	-0.780749	5.16106	0.0456672	Y41D4B.24	-
Y41D4B.8	-0.643826	7.2606	0.0209971	nhr-92	Nuclear Hormone Receptor family member (nhr-92)
Y41E3.18	-0.910691	3.63365	0.0214446	Y41E3.18	-
Y41E3.19	-0.778658	3.4268	0.00876122	Y41E3.19	-
Y41E3.4	-0.704373	9.15028	0.0422113	ers-1	glutamyl(E)/glutaminyl(Q) tRNA Synthetase family member (ers-1)
Y41E3.8	-0.851759	7.37793	0.0222643	Y41E3.8	-
Y41E3.9	-0.657995	6.43158	0.024952	fcd-2	human FANCD2 (Fanconi's anemia defect) ortholog family member (fcd-2)
Y43F8B.18	-1.19958	6.93794	0.00954031	Y43F8B.18	-
Y43F8B.6	-1.20077	7.09528	0.0334258	Y43F8B.6	-
Y43F8B.9	-0.678198	5.84434	0.0183525	Y43F8B.9	-
Y43F8C.1	-1.14823	4.2152	0.00121044	nlp-25	Neuropeptide-Like Protein family member (nlp-25)
Y43F8C.11	-0.586099	5.92985	0.0253805	Y43F8C.11	-
Y43F8C.15	-0.874098	4.4293	0.0146759	Y43F8C.15	-
Y43F8C.8	-1.10894	8.50198	0.0212563	Y43F8C.8	-
Y44A6B.4	-0.927171	3.59222	0.0231592	ttr-13	TransThyretin-Related family domain family member (ttr-13)
Y44A6C.1	-0.627375	3.21053	0.0068287	Y44A6C.1	-
Y45F10B.15	-1.34798	3.73425	0.0230447	Y45F10B.15	-
Y45G12A.1	-0.784264	3.59103	0.0200274	srj-55	Serpentine Receptor, class J family member (srj-55)
Y45G12C.14	-1.12572	3.68734	0.0195351	srj-19	Serpentine Receptor, class J family member (srj-19)
Y45G12C.15	-0.763489	3.38535	0.00979398	srj-20	Serpentine Receptor, class J family member (srj-20)
Y46B2A.3	-0.814395	4.67302	0.0146326	Y46B2A.3	-
Y46E12A.4	-1.04986	6.05731	0.00411275	Y46E12A.4	-
Y46E12BL.2	-0.627227	7.99847	0.00882747	Y46E12BL.2	-
Y46G5A.28	-0.9874	5.40036	0.00868323	Y46G5A.28	-
Y46G5A.35	-0.9729	6.48072	0.0385376	Y46G5A.35	-
Y46G5A.8	-1.0085	4.25724	0.00433724	Y46G5A.8	-
Y46H3A.7	-1.02134	6.15103	0.019294	Y46H3A.7	-
Y46H3C.5	-1.47696	9.41228	0.000408714	Y46H3C.5	-
Y46H3C.7	-1.68448	8.78595	3.08117e-05	Y46H3C.7	-
Y47D3A.20	-1.0686	7.38491	0.00501275	Y47D3A.20	-
Y47D7A.1	-0.876157	7.17496	0.0351503	skr-7	SKp1 Related (ubiquitin ligase complex component) family member (skr-7)
Y47D7A.16	-0.637367	6.09376	0.0165393	Y47D7A.16	-
Y47D9A.4	-1.0752	3.5082	0.00184434	Y47D9A.4	-
Y47G6A.28	-0.672127	6.21076	0.0366971	tag-63	Temporarily Assigned Gene name family member (tag-63)
Y47G7B.2	-1.38228	5.60613	0.0333496	Y47G7B.2	-
Y47H10A.3	-0.594981	3.86394	0.0373399	Y47H10A.3	-
Y47H9A.2	-1.15423	3.48602	0.0281486	Y47H9A.2	-
Y47H9B.2	-0.847793	3.63963	0.048198	Y47H9B.2	-
Y48B6A.1	-0.797234	9.72654	0.0109007	Y48B6A.1	-
Y48C3A.7	-0.830476	9.33927	0.0103346	mac-1	Member of AAA family binding CED-4 family member (mac-1)
Y48E1B.5	-0.643964	9.00243	0.0487388	Y48E1B.5	-
Y48G1A.1	-0.73935	5.82656	0.0175008	Y48G1A.1	-
Y48G1BM.7	-1.9238	3.89024	0.0441029	Y48G1BM.7	-
Y48G8AL.11	-0.82732	7.76172	0.00602432	haf-6	HAlF transporter (PGP related) family member (haf-6)
Y48G8AR.3	-0.845909	4.46978	0.0236339	Y48G8AR.3	-
Y49C4A.3	-0.734888	3.49114	0.0332254	srbc-37	Serpentine Receptor, class BC (class B-like) family member (srbc-37)
Y49E10.15	-0.699539	11.538	0.0455659	snr-6	Small Nuclear Ribonucleoprotein family member (snr-6)
Y49E10.2	-0.843333	9.02496	0.0418623	glrx-5	GLutaRedoXin family member (glrx-5)
Y49E10.4	-1.55325	7.19964	0.0193063	Y49E10.4	-
Y49F6B.2	-0.896096	5.6714	0.0458667	Y49F6B.2	-
Y49F6C.7	-1.01199	4.27466	0.010176	Y49F6C.7	-
Y49F6C.8	-1.39516	5.35364	0.0338228	Y49F6C.8	-
Y50D4C.3	-0.622806	7.77582	0.038493	Y50D4C.3	-
Y50D4C.6	-0.890515	7.52039	0.0466325	Y50D4C.6	-
Y51A2A.4	-1.50036	4.12749	0.00401673	Y51A2A.4	-
Y51A2B.3	-0.889671	3.51935	0.00455582	nhr-288	Nuclear Hormone Receptor family member (nhr-288)
Y51A2B.9	-1.08991	3.38592	0.000676855	Y51A2B.9	-
Y51A2D.12	-0.943003	4.25334	0.0073335	srg-34	Serpentine Receptor, class G (gamma) family member (srg-34)
Y51A2D.5	-0.618642	6.27086	0.0464329	hmit-1.2	H(+)MyoInositol coTransporter family member (hmit-1.2)
Y51H4A.10	-2.21919	3.88555	0.0138619	fip-7	Fungus-Induced Protein family member (fip-7)
Y51H4A.13	-0.637717	4.95944	0.0124648	Y51H4A.13	-
Y51H7C.2	-0.983094	3.78786	0.0161644	scl-17	SCP-Like extracellular protein family member (scl-17)
Y52E8A.2	-1.41603	4.30015	0.00787721	Y52E8A.2	-
Y53C12C.1	-0.917641	5.76596	0.0202109	Y53C12C.1	-
Y53F4B.17	-1.01887	5.73125	0.0203415	Y53F4B.17	-
Y53F4B.37	-0.740434	3.93505	0.0432172	gst-32	Glutathione S-Transferase family member (gst-32)
Y53F4B.42	-0.871859	6.22558	0.0398962	Y53F4B.42	-
Y53G8AR.9	-0.721877	8.15202	0.0382356	Y53G8AR.9	-
Y53G8B.1	-0.665087	5.3969	0.00876573	Y53G8B.1	-
Y53H1A.3	-0.806753	4.34813	0.0230477	clec-100	C-type LECtin family member (clec-100)
Y54E10BR.3	-0.778756	6.84986	0.0400971	Y54E10BR.3	-
Y54E2A.2	-0.744951	7.99967	0.0306757	Y54E2A.2	-
Y54E5A.6	-0.592153	7.92172	0.0195456	Y54E5A.6	-
Y54E5B.2	-0.614076	6.90477	0.0379765	Y54E5B.2	-
Y54F10BM.12	-0.731091	4.80531	0.0275348	Y54F10BM.12	-
Y54F10BM.5	-0.618265	3.34378	0.0063569	fbxa-9	F-box A protein family member (fbxa-9)
Y54G2A.22	-1.24979	5.51171	0.035994	fbxc-45	F-box C protein family member (fbxc-45)
Y54G2A.41	-0.954484	5.2925	0.0491714	Y54G2A.41	-
Y54G2A.47	-0.867336	3.57623	0.0177949	Y54G2A.47	-
Y54G2A.9	-1.04334	3.48277	0.0187439	clec-81	C-type LECtin family member (clec-81)
Y54G9A.7	-0.961171	8.29555	0.0211143	Y54G9A.7	-
Y55D5A.6	-0.61346	6.15548	0.0267124	cutl-25	CUTiclin-Like family member (cutl-25)
Y55F3AM.4	-0.987271	7.63902	0.02191	atg-3	AuTophaGy (yeast Atg homolog) family member (atg-3)
Y55F3C.8	-0.756872	3.46994	0.0230219	srt-24	Serpentine Receptor, class T family member (srt-24)
Y56A3A.16	-1.11969	7.30724	0.0262395	Y56A3A.16	-
Y56A3A.31	-0.961987	5.27629	0.0201454	Y56A3A.31	-
Y57A10A.27	-0.958923	7.8383	0.0332933	Y57A10A.27	-
Y57A10A.8	-0.712871	6.39885	0.0429956	Y57A10A.8	-
Y57A10A.9	-0.9795	6.61433	0.0227246	tag-276	Temporarily Assigned Gene name family member (tag-276)
Y57A10B.7	-0.848163	3.97451	0.00328837	Y57A10B.7	-
Y57A10C.10	-0.768813	4.10809	0.0303395	Y57A10C.10	-
Y57G11C.41	-0.958741	3.47216	0.00169342	Y57G11C.41	-
Y57G11C.52	-1.0955	3.78782	0.0145331	Y57G11C.52	-
Y57G11C.7	-0.698284	3.49312	0.0216728	Y57G11C.7	-
Y59A8A.1	-0.585427	9.23596	0.0321578	csn-1	COP-9 SigNalosome subunit family member (csn-1)
Y59A8A.2	-0.874754	7.10399	0.0194956	Y59A8A.2	-
Y59A8B.3	-0.649231	3.37057	0.0161005	srh-133	Serpentine Receptor, class H family member (srh-133)
Y5H2A.1	-0.654352	3.48372	0.0309959	Y5H2A.1	-
Y5H2B.3	-0.945765	5.21205	0.0245891	Y5H2B.3	-
Y60A3A.23	-2.9267	3.59036	2.17689e-05	Y60A3A.23	-
Y60A3A.6	-1.0728	3.95192	0.00535089	srh-172	Serpentine Receptor, class H family member (srh-172)
Y62H9A.14	-0.633108	3.77912	0.0269017	Y62H9A.14	-
Y64G10A.10	-0.902674	4.0972	0.0464503	Y64G10A.10	-
Y65A5A.3	-1.02692	7.83133	0.0477188	Y65A5A.3	-
Y65B4A.6	-0.751276	10.2187	0.00475177	Y65B4A.6	-
Y66A7A.2	-1.1092	7.56506	0.00650054	Y66A7A.2	-
Y66D12A.10	-1.36605	6.27865	0.00824796	Y66D12A.10	-
Y66D12A.23	-0.853893	6.56243	0.0453508	Y66D12A.23	-
Y66D12A.7	-1.15015	6.1243	0.0134388	Y66D12A.7	-
Y66D12A.8	-1.05365	7.46843	0.0201703	Y66D12A.8	-
Y66D12A.9	-1.07077	6.80217	0.0118194	Y66D12A.9	-
Y66H1A.3	-0.90957	7.8283	0.0359726	tag-313	Temporarily Assigned Gene name family member (tag-313)
Y67A10A.10	-0.796184	5.28556	0.035479	Y67A10A.10	-
Y67D2.6	-0.811488	7.42224	0.019253	Y67D2.6	-
Y67D2.7	-0.865427	6.47175	0.0400515	Y67D2.7	-
Y67D8B.3	-0.787275	3.66963	0.0371603	Y67D8B.3	NA
Y67D8C.7	-0.769443	4.78783	0.0134512	Y67D8C.7	-
Y68A4A.13	-2.09751	6.0155	0.003975	Y68A4A.13	-
Y68A4B.2	-0.760358	4.38715	0.0335588	clec-242	C-type LECtin family member (clec-242)
Y69A2AR.21	-1.42335	7.95835	0.0302683	Y69A2AR.21	-
Y69A2AR.23	-0.965696	5.47244	0.00609015	Y69A2AR.23	-
Y69A2AR.8	-0.968953	3.76615	0.0165531	Y69A2AR.8	-
Y69E1A.2	-0.737178	3.75845	0.0408451	Y69E1A.2	-
Y69E1A.7	-0.829016	3.77368	0.046473	aqp-3	AQuaPorin or aquaglyceroporin related family member (aqp-3)
Y69F12A.1	-0.671639	3.58616	0.00531572	Y69F12A.1	-
Y69H2.6	-0.69209	7.5966	0.0354172	ubc-19	UBiquitin Conjugating enzyme family member (ubc-19)
Y69H2.8	-0.683035	3.91273	0.0270539	nhr-241	Nuclear Hormone Receptor family member (nhr-241)
Y6B3B.9	-0.763683	7.70611	0.0127375	Y6B3B.9	-
Y6D11A.1	-1.0889	5.86659	0.0272772	exos-4.2	EXOSome (multiexonuclease complex) component family member (exos-4.2)
Y6E2A.10	-0.723279	3.75828	0.0460615	Y6E2A.10	-
Y6G8.1	-0.869355	3.5258	0.0271691	srz-45	Serpentine Receptor, class Z family member (srz-45)
Y71A12B.11	-1.03354	6.01395	0.0247711	Y71A12B.11	-
Y71A12B.6	-0.949964	3.50148	0.0229484	clec-112	C-type LECtin family member (clec-112)
Y71F9AL.12	-0.912484	8.3661	0.0172062	Y71F9AL.12	-
Y71F9AM.7	-1.42129	4.66292	0.012759	Y71F9AM.7	-
Y71F9AR.4	-1.43838	6.1377	0.023162	Y71F9AR.4	-
Y71F9B.1	-1.02197	7.37165	0.00405302	Y71F9B.1	-
Y71F9B.6	-0.990211	7.7531	0.0129423	Y71F9B.6	-
Y71G12B.16	-0.615713	6.0747	0.0195928	Y71G12B.16	-
Y71G12B.17	-0.638148	6.97106	0.0391667	Y71G12B.17	-
Y71G12B.22	-0.859936	4.1538	0.00266164	Y71G12B.22	-
Y71G12B.24	-0.78282	7.7219	0.011777	mppa-1	Mitochondrial Processing Peptidase Alpha family member (mppa-1)
Y71G12B.7	-1.25229	3.74126	0.0166628	Y71G12B.7	-
Y71G12B.8	-0.585703	8.06597	0.0249214	Y71G12B.8	-
Y71H2AM.11	-0.825648	8.86294	0.00189952	Y71H2AM.11	-
Y71H2AM.24	-0.849007	5.9345	0.0312662	Y71H2AM.24	-
Y73B3A.21	-0.635958	3.30756	0.0185691	Y73B3A.21	-
Y73B6A.2	-0.803573	3.76736	0.00443458	Y73B6A.2	-
Y73B6BL.10	-0.7531	3.31257	0.0478611	srv-24	Serpentine Receptor, class V family member (srv-24)
Y73B6BL.3	-1.36908	6.17942	0.0189766	exos-2	EXOSome (multiexonuclease complex) component family member (exos-2)
Y73C8B.2	-0.851169	8.22841	0.00392321	Y73C8B.2	-
Y73C8C.12	-0.916464	3.32146	0.0432612	Y73C8C.12	-
Y73F8A.10	-0.701339	3.5415	0.0446954	Y73F8A.10	-
Y73F8A.15	-0.76545	3.62771	0.0392459	Y73F8A.15	-
Y73F8A.27	-1.33574	7.48247	0.0060147	Y73F8A.27	-
Y75B12B.13	-2.03848	4.70708	0.00155144	Y75B12B.13	-
Y75B8A.14	-0.873087	7.14756	0.0393824	Y75B8A.14	-
Y75B8A.16	-0.97516	5.88462	0.0184212	Y75B8A.16	-
Y75B8A.17	-1.23117	7.80929	0.0264318	gmn-1	GeMiNin homolog family member (gmn-1)
Y75B8A.21	-0.61679	3.79711	0.0371911	fbxa-89	F-box A protein family member (fbxa-89)
Y77E11A.10	-0.828122	4.30059	0.0209652	clp-6	CaLPain family member (clp-6)
Y77E11A.4	-0.950093	6.39716	0.0147672	jtr-1	human JTB gene Related family member (jtr-1)
Y77E11A.9	-0.817354	3.74773	0.00451826	clec-171	C-type LECtin family member (clec-171)
Y7A5A.8	-0.630658	3.57419	0.0307388	Y7A5A.8	-
Y7A5A.9	-0.805278	3.45048	0.018124	Y7A5A.9	-
Y80D3A.10	-1.1762	6.6549	0.0195417	nlp-42	Neuropeptide-Like Protein family member (nlp-42)
Y80D3A.4	-0.745906	6.94919	0.0405822	nhr-243	Nuclear Hormone Receptor family member (nhr-243)
Y80D3A.8	-0.721329	3.54	0.0417053	Y80D3A.8	-
Y81G3A.5	-0.626061	3.93848	0.0359346	col-86	COLlagen family member (col-86)
Y82E9BL.18	-0.681981	3.9607	0.0245329	Y82E9BL.18	-
Y87G2A.9	-1.16476	7.43655	0.0392502	ubc-14	UBiquitin Conjugating enzyme family member (ubc-14)
Y92C3B.1	-1.0357	5.74752	0.0317264	kbp-4	KNL (kinetochore null) Binding Protein family member (kbp-4)
Y92H12BL.2	-1.3473	3.83876	0.0384141	Y92H12BL.2	-
Y92H12BR.2	-0.644815	8.78986	0.0135402	Y92H12BR.2	-
Y92H12BR.8	-0.593351	8.58849	0.0304516	Y92H12BR.8	-
Y94A7B.1	-0.947118	3.45054	0.0264214	srh-292	Serpentine Receptor, class H family member (srh-292)
Y94A7B.7	-0.647614	3.24429	0.0265995	srh-303	Serpentine Receptor, class H family member (srh-303)
Y94H6A.3	-0.89251	7.46309	0.0370517	Y94H6A.3	-
Y9C9A.1	-0.748422	3.82668	0.0259274	Y9C9A.1	-
Y9C9A.18	-0.657417	3.4168	0.0184457	str-159	Seven TM Receptor family member (str-159)
Y9C9A.5	-0.730115	3.77403	0.00507746	Y9C9A.5	-
ZC13.10	-0.880453	4.19227	0.0422652	ZC13.10	-
ZC132.4	-1.06197	4.85442	0.00219332	ZC132.4	-
ZC132.6	-0.780217	4.41356	0.00623208	ZC132.6	-
ZC15.6	-0.721368	3.36776	0.0208471	clec-261	C-type LECtin family member (clec-261)
ZC190.2	-0.732115	3.46436	0.0302149	ZC190.2	-
ZC204.1	-1.05564	4.72516	0.033878	ZC204.1	-
ZC204.10	-0.914932	4.27717	0.0317703	fbxb-16	F-box B protein family member (fbxb-16)
ZC204.5	-0.628891	3.47422	0.00691388	srh-72	Serpentine Receptor, class H family member (srh-72)
ZC204.8	-0.635693	4.24937	0.031232	fbxb-21	F-box B protein family member (fbxb-21)
ZC239.10	-0.61252	3.86365	0.0413461	sri-53	Serpentine Receptor, class I family member (sri-53)
ZC239.20	-1.04831	5.82458	0.021625	ZC239.20	-
ZC239.21	-0.755759	4.74266	0.00600694	ZC239.21	-
ZC317.2	-0.701964	3.51163	0.0115282	ZC317.2	-
ZC334.3	-0.976739	5.24724	0.017134	ins-24	INSulin related family member (ins-24)
ZC376.5	-0.645155	9.16985	0.017407	trm-1	TRNA Methylase family member (trm-1)
ZC412.1	-0.595039	4.38836	0.0122623	ZC412.1	-
ZC477.7	-1.24923	3.72154	0.00145109	ZC477.7	-
ZC482.8	-0.699119	3.36476	0.0249369	srw-9	Serpentine Receptor, class W family member (srw-9)
ZC581.2	-0.725829	4.03541	0.00766397	ZC581.2	-
ZK1010.2	-1.32341	7.77565	0.0309555	ZK1010.2	-
ZK1010.3	-0.935525	7.42349	0.021682	ZK1010.3	-
ZK1067.3	-0.880317	6.76681	0.0216802	ZK1067.3	-
ZK1098.4	-0.789869	8.1559	0.0455013	ZK1098.4	-
ZK1098.6	-0.68642	3.97315	0.0430099	ZK1098.6	-
ZK1127.2	-0.615057	3.47862	0.0125534	ZK1127.2	-
ZK1128.3	-0.669493	3.65009	0.0366703	ZK1128.3	-
ZK1240.9	-0.682463	4.14807	0.0461274	ZK1240.9	-
ZK1248.18	-2.05294	4.48436	0.024023	sls-2.1	-
ZK1248.4	-0.620409	7.45346	0.039032	ZK1248.4	-
ZK1248.8	-0.792109	3.87294	0.0292793	ZK1248.8	-
ZK1251.11	-0.887735	3.39537	0.00275951	ins-8	INSulin related family member (ins-8)
ZK1251.6	-0.935669	3.59573	0.0114551	msp-76	Major Sperm Protein family member (msp-76)
ZK177.2	-0.778566	3.80614	0.023563	ZK177.2	-
ZK218.3	-0.817412	4.2039	0.0240606	ZK218.3	-
ZK228.10	-0.759608	3.4172	0.00857619	ZK228.10	-
ZK228.3	-1.03536	6.56578	0.0240906	ZK228.3	-
ZK287.9	-0.821093	3.51955	0.0229514	ZK287.9	-
ZK354.11	-1.57722	4.53664	0.0107633	msp-59	Major Sperm Protein family member (msp-59)
ZK354.8	-0.663838	4.33079	0.0122123	ZK354.8	-
ZK355.3	-1.03064	4.01033	0.0239658	ZK355.3	-
ZK370.8	-0.58697	8.79132	0.0382632	ZK370.8	-
ZK380.5	-1.3557	5.43623	0.00551193	ZK380.5	-
ZK384.3	-0.810543	3.68551	0.0164661	ZK384.3	-
ZK39.10	-0.869219	4.01989	0.0231681	ZK39.10	-
ZK39.5	-0.849012	3.82722	0.00208629	clec-96	C-type LECtin family member (clec-96)
ZK39.9	-0.99051	3.74103	0.0488791	ZK39.9	-
ZK402.1	-0.924334	3.43511	0.0116563	ZK402.1	-
ZK430.2	-0.694	7.66458	0.0127323	tag-231	Temporarily Assigned Gene name family member (tag-231)
ZK484.5	-1.01723	4.17103	0.0367872	ZK484.5	-
ZK488.10	-0.980228	3.90322	0.0249905	pqn-97	Prion-like-(Q/N-rich)-domain-bearing protein family member (pqn-97)
ZK488.7	-0.73931	3.21762	0.00945494	pqn-98	Prion-like-(Q/N-rich)-domain-bearing protein family member (pqn-98)
ZK507.1	-0.881446	3.82811	0.0177741	ZK507.1	-
ZK507.3	-0.715683	3.62604	0.0331753	ZK507.3	-
ZK546.15	-1.02984	7.27794	0.0471133	try-1	TRYpsin-like Protease family member (try-1)
ZK550.2	-0.618619	4.52729	0.0332263	ZK550.2	-
ZK550.5	-1.07612	4.0845	0.00347705	ZK550.5	-
ZK593.9	-0.961346	4.14974	0.0498441	ZK593.9	-
ZK616.6	-0.641105	11.1011	0.0125982	ZK616.6	-
ZK616.8	-0.634663	3.91328	0.0168832	ZK616.8	-
ZK617.3	-1.03064	4.19854	0.0137202	spe-17	defective SPErmatogenesis family member (spe-17)
ZK652.10	-0.701017	7.80424	0.0499981	tag-307	Temporarily Assigned Gene name family member (tag-307)
ZK652.3	-1.10384	7.8932	0.0393833	tag-277	Temporarily Assigned Gene name family member (tag-277)
ZK666.11	-0.897911	3.63419	0.0236256	ZK666.11	-
ZK666.7	-0.844602	5.87004	0.0366353	clec-61	C-type LECtin family member (clec-61)
ZK666.8	-0.969088	3.61877	0.0468381	ZK666.8	-
ZK673.1	-0.746238	4.63492	0.030818	ZK673.1	-
ZK678.4	-0.640782	3.57872	0.00646413	srxa-9	Serpentine Receptor, class XA family member (srxa-9)
ZK688.10	-0.7222	3.6688	0.026234	ZK688.10	-
ZK688.9	-0.998775	8.24258	0.038502	ZK688.9	-
ZK697.10	-0.767287	3.49407	0.0261082	str-160	Seven TM Receptor family member (str-160)
ZK697.12	-0.664347	3.47999	0.0129286	srw-102	Serpentine Receptor, class W family member (srw-102)
ZK697.13	-0.600465	3.37255	0.0478488	srw-101	Serpentine Receptor, class W family member (srw-101)
ZK783.5	-0.702672	4.87592	0.0486288	ZK783.5	-
ZK813.3	-0.631172	3.9637	0.0323852	ZK813.3	-
ZK816.3	-1.27765	3.7891	0.007476	ZK816.3	-
ZK84.5	-0.983079	3.79862	0.0330148	ZK84.5	-
ZK856.16	-0.904242	9.11611	0.0404693	ZK856.16	-
ZK858.7	-0.626154	8.54233	0.0169245	ZK858.7	-
ZK863.3	-0.984906	7.38196	0.0186939	elpc-3	ELongator complex Protein Component family member (elpc-3)
ZK892.3	-0.989985	3.5414	0.037134	ZK892.3	-
ZK938.6	-0.726127	3.45878	0.0251575	ZK938.6	-
ZK945.4	-0.908557	4.84827	0.0348146	ZK945.4	-
ZK973.8	-0.79852	4.04694	0.0150984	ZK973.8	-
ZK973.9	-0.685644	8.39781	0.0420016	ZK973.9	-
ZK994.7	-1.66671	7.29576	0.0318147	ZK994.7	-

## Sheet: emb up in hpl-2
ID	logFC	AveExpr	P.Value	Gene.Public.Name	Description
B0034.1	1.08392	6.79808	0.00882201	B0034.1	-
B0034.2	0.685785	6.09402	0.0437046	B0034.2	-
B0034.7	1.22641	7.65142	0.00299666	B0034.7	-
B0222.7	0.687609	11.5021	0.0405636	col-145	COLlagen family member (col-145)
B0222.8	1.03673	12.0937	0.00832663	col-10	COLlagen family member (col-10)
B0244.2	1.14179	9.44854	0.0156628	ida-1	related to Islet cell Diabetes Autoantigen family member (ida-1)
B0284.1	0.914615	5.62741	0.0345388	B0284.1	-
B0303.2	0.749005	6.90499	0.0356418	B0303.2	-
B0379.6	0.714107	6.41346	0.0290906	B0379.6	-
B0403.5	1.00853	7.81859	0.0167042	B0403.5	-
B0410.3	0.985819	7.71562	0.00464339	B0410.3	-
B0457.6	0.630864	6.57692	0.047775	B0457.6	-
B0511.1	0.982405	7.69198	0.0472006	fkb-7	FK506-Binding protein family member (fkb-7)
B0513.6	1.2396	4.38801	0.0418705	B0513.6	-
C01B7.5	0.903405	5.99263	0.0389817	C01B7.5	-
C01C10.1	0.827111	7.53938	0.0118803	clc-2	CLaudin-like in Caenorhabditis family member (clc-2)
C01C10.4	0.826203	8.24078	0.0312631	clc-5	CLaudin-like in Caenorhabditis family member (clc-5)
C01G12.6	0.924603	4.31296	0.0203389	nspb-10	Nematode Specific Peptide family, group B family member (nspb-10)
C01G6.9	1.1843	6.84384	0.0361017	C01G6.9	-
C02B4.1	0.849429	8.27245	0.0216315	adt-1	ADAMTS family member (adt-1)
C02H6.2	0.893282	6.1145	0.0177858	fbxa-105	F-box A protein family member (fbxa-105)
C03B8.4	1.11362	10.1296	0.00104602	lin-13	abnormal cell LINeage family member (lin-13)
C05C12.4	0.998128	7.17508	0.0414722	C05C12.4	-
C05D11.4	0.721765	8.41264	0.0223706	let-756	LEThal family member (let-756)
C05D12.4	0.976217	4.93709	0.0318331	C05D12.4	-
C05E7.1	0.942502	7.71498	0.0339558	C05E7.1	-
C05G5.1	1.11659	8.52877	0.00911887	C05G5.1	-
C06B8.6	1.16266	3.86204	0.00481884	srh-219	Serpentine Receptor, class H family member (srh-219)
C07A9.12	1.09297	6.84385	0.00181538	C07A9.12	-
C07D10.4	0.905286	7.45422	0.0285201	nas-7	Nematode AStacin protease family member (nas-7)
C07H4.1	0.995374	7.65182	0.0337549	C07H4.1	-
C08E3.13	3.40619	8.64371	1.26345e-06	C08E3.13	-
C09F12.1	1.21653	7.44773	0.00235844	clc-1	CLaudin-like in Caenorhabditis family member (clc-1)
C10C5.1	0.818694	10.1465	0.0388371	C10C5.1	-
C10F3.7	1.49606	5.76978	0.00758352	C10F3.7	-
C12C8.1	1.99944	7.69354	0.0445872	hsp-70	Heat Shock Protein family member (hsp-70)
C13C12.1	0.977437	7.24967	0.0476405	cal-1	CALmodulin related genes family member (cal-1)
C13C4.2	0.80986	7.10414	0.0334878	nhr-154	Nuclear Hormone Receptor family member (nhr-154)
C13C4.3	1.39682	6.64492	0.00047944	nhr-136	Nuclear Hormone Receptor family member (nhr-136)
C13C4.7	0.738586	4.63078	0.0179172	C13C4.7	-
C13G3.1	1.33105	6.93376	0.000279147	C13G3.1	-
C14A11.2	1.02874	6.46856	0.017312	C14A11.2	-
C14B9.3	0.874005	6.16909	0.025098	C14B9.3	-
C14C6.5	0.989695	8.4604	0.0351395	C14C6.5	-
C14F5.2	0.837055	5.41539	0.00342718	zig-3	2 (Zwei) IG-domain protein family member (zig-3)
C16C2.1	1.13629	4.91709	0.00050438	ceh-5	Homeobox family member (ceh-5)
C16D9.3	0.877378	4.43403	0.0153257	C16D9.3	-
C17B7.11	0.749609	6.47901	0.024993	fbxa-65	F-box A protein family member (fbxa-65)
C17F4.12	1.4599	5.41991	0.0146935	C17F4.12	-
C17F4.2	1.69586	5.75933	0.000434502	C17F4.2	-
C17F4.3	1.04942	4.93832	0.0116807	C17F4.3	-
C17F4.6	2.09343	6.66097	8.88084e-07	gcy-19	Guanylyl CYclase family member (gcy-19)
C18B12.5	0.672812	5.1853	0.00499305	fbxa-97	F-box A protein family member (fbxa-97)
C18E3.4	1.02279	4.31367	0.000426656	C18E3.4	-
C23H4.2	0.810062	5.82435	0.0450067	C23H4.2	-
C24H10.3	0.795481	4.47784	0.00313159	C24H10.3	-
C25F9.11	1.43564	8.08195	0.0010212	C25F9.11	-
C25H3.15	1.09459	5.95308	0.0308725	C25H3.15	-
C25H3.5	0.687324	7.36898	0.0346028	flp-27	FMRF-Like Peptide family member (flp-27)
C26B9.6	1.04356	8.20418	0.044899	C26B9.6	-
C26G2.2	0.646126	5.52941	0.033101	C26G2.2	-
C28C12.1	1.50667	3.86214	3.06709e-05	C28C12.1	-
C29E4.7	0.711436	6.46768	0.0373147	gsto-1	Glutathione S-Transferase, Omega class family member (gsto-1)
C29E6.2	0.850183	6.65177	0.0318157	trpa-1	TRPA cation channel homolog family member (trpa-1)
C29F9.10	0.763881	3.93964	0.0335246	fbxa-57	F-box A protein family member (fbxa-57)
C29H12.5	1.15547	6.79422	0.00443762	C29H12.5	-
C30G12.4	0.758615	4.03397	0.0126467	C30G12.4	-
C30G7.2	1.06934	8.37845	0.00766752	C30G7.2	-
C31H5.5	1.38082	6.68793	0.000827091	C31H5.5	-
C32B5.11	0.636177	4.9546	0.0108536	fbxc-41	F-box C protein family member (fbxc-41)
C32D5.1	0.618752	5.16057	0.0402194	C32D5.1	-
C32H11.10	1.13089	5.37908	0.0122619	dod-21	Downstream Of DAF-16 (regulated by DAF-16) family member (dod-21)
C33C12.4	1.57136	5.22363	0.00162532	C33C12.4	-
C33G8.12	1.3749	5.20815	0.00154544	nhr-163	Nuclear Hormone Receptor family member (nhr-163)
C33G8.9	0.738263	6.18609	0.0293396	nhr-140	Nuclear Hormone Receptor family member (nhr-140)
C34B4.3	1.16649	6.51866	0.00963186	C34B4.3	-
C34B7.3	0.761063	6.58383	0.0498995	cyp-36A1	CYtochrome P450 family member (cyp-36A1)
C34D1.3	1.00428	7.02471	0.0216298	odr-3	ODoRant response abnormal family member (odr-3)
C34D1.4	0.924656	6.82519	0.024464	C34D1.4	-
C34D4.15	1.18699	8.72718	0.0143671	col-113	COLlagen family member (col-113)
C35B8.4	0.660692	8.28658	0.0149819	C35B8.4	-
C36B7.1	0.588023	4.14085	0.0107527	C36B7.1	-
C40A11.7	0.878969	4.66752	0.0445703	C40A11.7	-
C40H5.7	1.08757	5.97738	0.0382877	C40H5.7	-
C42D4.1	1.659	8.68587	0.00088489	C42D4.1	-
C42D4.3	2.48163	8.94896	0.000563525	C42D4.3	-
C43F9.7	1.22578	4.28119	0.0213297	C43F9.7	-
C44B7.4	1.07213	8.26845	0.0319812	C44B7.4	-
C44C1.3	0.973317	6.2612	0.0269049	ncs-1	Neuronal Calcium Sensor family member (ncs-1)
C46C2.7	1.37982	6.90708	0.00966696	C46C2.7	-
C46G7.2	0.670153	9.09118	0.0318852	C46G7.2	-
C46G7.5	1.47481	5.47127	0.000737951	C46G7.5	-
C48B4.13	1.48506	5.6807	0.00230781	C48B4.13	-
C48B4.3	0.942456	4.83273	0.0107054	C48B4.3	-
C49A1.5	0.769561	4.32662	0.0236758	C49A1.5	-
C49C3.8	0.744676	5.22511	0.0156812	C49C3.8	-
C49G7.10	1.13049	6.25576	0.0193276	C49G7.10	-
C49G7.12	1.21403	3.91827	0.00115312	C49G7.12	-
C49G7.6	1.3064	5.16563	0.0209355	C49G7.6	-
C50B8.6	1.1682	8.77856	0.0172675	C50B8.6	-
C50C3.5	1.19509	6.81686	0.0176256	C50C3.5	-
C50F2.7	0.779635	5.20994	0.0151829	C50F2.7	-
C51E3.10	0.689511	6.18911	0.0322648	C51E3.10	-
C52A10.1	1.65086	7.47301	0.00130872	C52A10.1	-
C53B4.9	1.78186	4.29628	0.0080088	C53B4.9	-
C53C9.2	0.940096	7.47215	0.020441	C53C9.2	-
C53D6.2	1.17719	7.76113	0.022467	unc-129	UNCoordinated family member (unc-129)
C53D6.6	1.67242	7.83154	0.00958033	C53D6.6	-
C53D6.8	0.742945	5.07137	0.02825	C53D6.8	-
C54D1.7	0.727469	6.32771	0.0271042	C54D1.7	-
C54E10.6	0.878837	6.37783	0.0185857	C54E10.6	-
C54G4.5	0.854609	6.77326	0.0498292	C54G4.5	-
C55A6.12	1.33169	9.11776	0.00739822	C55A6.12	-
C55A6.7	1.15212	6.46591	0.00776705	C55A6.7	-
C56A3.2	1.86976	8.77044	0.00191241	ttr-44	TransThyretin-Related family domain family member (ttr-44)
CC4.2	0.63629	7.47652	0.0131805	nlp-15	Neuropeptide-Like Protein family member (nlp-15)
cTel54X.1	0.7286	6.83675	0.0130286	fbxa-6	F-box A protein family member (fbxa-6)
D1005.3	1.26904	8.65863	0.00404876	D1005.3	-
D1007.14	0.815056	7.80416	0.0272415	pqn-24	Prion-like-(Q/N-rich)-domain-bearing protein family member (pqn-24)
D1009.4	0.812062	9.49265	0.0337859	nlp-14	Neuropeptide-Like Protein family member (nlp-14)
D1014.5	0.891665	7.49929	0.0391755	D1014.5	-
D1046.5	0.714078	6.92144	0.0225086	D1046.5	-
D1081.9	0.697496	7.9706	0.0400912	D1081.9	-
D2005.2	1.12372	7.9388	0.0024591	nlp-8	Neuropeptide-Like Protein family member (nlp-8)
D2030.5	0.828453	10.0364	0.0165775	mce-1	Methylmalonyl-CoA Epimerase family member (mce-1)
D2063.1	0.810165	7.2192	0.0295502	D2063.1	-
E03H4.8	0.83583	7.93953	0.028225	E03H4.8	-
EEED8.2	1.34524	6.63888	0.00576003	EEED8.2	-
F01D5.5	1.25801	8.67078	0.00243261	F01D5.5	-
F01G10.2	1.25416	7.72968	0.0210022	ech-8	Enoyl-CoA Hydratase family member (ech-8)
F02C12.1	0.951467	6.88476	0.010296	F02C12.1	-
F02H6.5	0.76892	7.21099	0.0102251	sqrd-1	Sulfide Quinone oxidoReDuctase family member (sqrd-1)
F07A5.5	0.625514	7.616	0.0420429	sue-1	SUppressor of Elongation defect family member (sue-1)
F07G6.5	1.29267	4.81218	0.0447874	F07G6.5	-
F08B12.1	0.993589	9.90972	0.0280834	F08B12.1	-
F08B4.4	0.873493	4.84554	0.0405294	F08B4.4	-
F08B6.2	0.794815	8.6448	0.0443293	gpc-2	G Protein, Gamma subunit family member (gpc-2)
F09B9.4	0.675433	7.23314	0.00704924	F09B9.4	-
F09C8.1	0.774523	7.46729	0.0032437	F09C8.1	-
F09E10.6	0.852735	4.69525	0.00418571	F09E10.6	-
F10D11.6	0.994957	10.6677	0.0270072	F10D11.6	-
F10G8.5	0.637216	10.3738	0.0244013	ncs-2	Neuronal Calcium Sensor family member (ncs-2)
F11A10.3	0.601703	8.26473	0.0276125	mig-32	abnormal cell MIGration family member (mig-32)
F11A5.6	1.06041	4.90539	0.0364161	F11A5.6	-
F11A6.2	0.840844	7.80509	0.00536602	scrm-4	SCRaMblase (phospholipid scramblase) family member (scrm-4)
F12E12.9	1.08931	4.66259	0.0425239	fbxb-92	F-box B protein family member (fbxb-92)
F13H10.6	0.973426	7.53567	0.00882814	F13H10.6	-
F14F11.2	0.791317	9.59907	0.025662	F14F11.2	-
F14F9.4	1.29712	5.70825	0.000617825	F14F9.4	-
F15D4.5	2.34874	7.35746	4.53672e-08	F15D4.5	-
F15D4.6	1.24674	5.89838	0.00114709	F15D4.6	-
F16H11.5	0.740777	9.73528	0.0494417	nhr-45	Nuclear Hormone Receptor family member (nhr-45)
F16H6.1	3.19638	7.65574	5.43619e-07	clec-42	C-type LECtin family member (clec-42)
F17A9.3	1.02833	6.83365	0.0141058	F17A9.3	-
F17C11.11	1.86451	7.83838	0.00138468	F17C11.11	-
F18E9.2	1.12298	6.18079	0.021091	nlp-7	Neuropeptide-Like Protein family member (nlp-7)
F19H6.7	1.1901	6.12664	0.00131204	F19H6.7	-
F19H8.2	0.860627	9.43659	0.0494762	F19H8.2	-
F20B10.3	1.55295	6.71309	0.00603999	F20B10.3	-
F20D12.3	0.707758	4.84819	0.0487885	bbs-2	BBS (Bardet-Biedl Syndrome) protein family member (bbs-2)
F20D1.3	0.679691	11.2329	0.0110351	F20D1.3	-
F21A3.8	0.703434	6.02837	0.0235929	F21A3.8	-
F21D5.4	0.930733	5.78528	0.0382117	F21D5.4	-
F21E9.3	0.837425	7.22647	0.0451384	ttr-37	TransThyretin-Related family domain family member (ttr-37)
F22B5.4	1.13226	6.20542	0.00153365	F22B5.4	-
F22B7.9	0.901755	7.63857	0.0103836	F22B7.9	-
F22D6.5	1.24687	8.56594	0.00571977	prpf-4	vertebrate Pre-mRNA Processing Factor family member (prpf-4)
F22D6.9	1.12734	4.70971	0.000366232	F22D6.9	-
F22E12.1	0.929401	6.87476	0.00512332	F22E12.1	-
F25B4.9	0.589363	8.6566	0.0360897	clec-1	C-type LECtin family member (clec-1)
F25E5.1	0.87726	7.91057	0.00129936	F25E5.1	-
F25H9.2	1.29418	5.9726	0.00247314	F25H9.2	-
F25H9.4	0.822991	6.10727	0.0107643	bath-39	BTB and MATH domain containing family member (bath-39)
F26D2.2	0.736308	6.49611	0.0100904	syp-1	SYnaPsis in meiosis abnormal family member (syp-1)
F26G1.5	0.879887	8.56624	0.0471589	F26G1.5	-
F27C8.4	1.41626	7.30522	0.00126249	spp-18	SaPosin-like Protein family member (spp-18)
F27D9.7	0.761849	6.31361	0.0395817	F27D9.7	-
F28B4.1	0.795139	4.89312	0.00420624	F28B4.1	-
F28F8.7	1.18286	7.69972	0.00568856	F28F8.7	-
F28F8.9	0.668055	8.14553	0.0418262	F28F8.9	-
F28H6.4	0.662916	7.42338	0.0313973	F28H6.4	-
F32E10.8	0.627829	4.49095	0.0328567	F32E10.8	-
F34H10.5	0.923734	5.92418	0.027927	F34H10.5	-
F35C11.2	0.831374	5.47735	0.0273097	F35C11.2	-
F35C8.5	1.24545	6.39062	0.0108199	F35C8.5	-
F35E12.10	0.783964	6.94789	0.0279285	F35E12.10	-
F35E12.11	1.29035	3.88681	0.00333943	F35E12.11	NA
F35F10.11	0.687782	8.63434	0.0122228	F35F10.11	-
F35G8.2	1.31768	6.06119	0.0133114	ttr-38	TransThyretin-Related family domain family member (ttr-38)
F35H12.7	1.11567	5.0966	0.00299476	F35H12.7	-
F36H1.10	0.7082	6.58066	0.00479195	hrg-6	Heme Responsive Gene family member (hrg-6)
F36H1.11	0.909938	6.81278	0.0345219	F36H1.11	-
F37H8.2	0.852019	6.78578	0.00232146	F37H8.2	-
F38A1.5	0.681404	6.93546	0.0425162	clec-166	C-type LECtin family member (clec-166)
F38A3.2	0.647239	11.3934	0.0415434	ram-2	abnormal RAy Morphology family member (ram-2)
F38B2.2	1.09114	6.45198	0.00396854	F38B2.2	-
F38E11.1	1.12056	6.639	0.0130467	hsp-12.3	Heat Shock Protein family member (hsp-12.3)
F40H3.5	0.921684	7.59439	0.0245862	hst-3.1	Heparan SulphoTransferase family member (hst-3.1)
F41C3.2	0.924523	8.78973	0.00489418	F41C3.2	-
F42C5.7	1.84194	9.8808	0.00530129	grl-4	GRound-Like (grd related) family member (grl-4)
F42H10.3	0.853093	9.67514	0.0425467	F42H10.3	-
F43C1.5	0.837019	5.99832	0.0226274	F43C1.5	-
F44G4.1	1.02477	9.48941	0.0497729	F44G4.1	-
F45D3.3	0.597433	9.23607	0.0409723	F45D3.3	-
F45E4.4	1.18551	7.80694	0.0399466	tag-199	Temporarily Assigned Gene name family member (tag-199)
F46B6.8	0.747105	7.15594	0.03285	F46B6.8	-
F46F2.5	0.749427	6.11132	0.0220432	F46F2.5	-
F46G10.6	1.14149	9.98202	0.0125439	mxl-3	MaX-Like family member (mxl-3)
F46H5.5	1.19641	5.57304	0.0329845	F46H5.5	-
F47B8.10	1.51437	5.07711	0.00028817	F47B8.10	-
F47B8.3	1.00084	6.57757	0.0101498	F47B8.3	-
F47G3.2	0.728742	4.79503	0.0170595	asna-2	ArSeNite-translocating ATPase family member (asna-2)
F48A9.1	1.09563	6.65528	0.0108595	F48A9.1	-
F48B9.5	1.15456	6.9745	0.00972143	F48B9.5	-
F48C5.2	0.9543	8.71364	0.0352664	F48C5.2	-
F48F5.4	0.907106	4.27705	0.0253838	srd-70	Serpentine Receptor, class D (delta) family member (srd-70)
F48F7.5	0.779516	6.3506	0.0230947	F48F7.5	-
F48G7.5	2.21841	7.57437	0.000465284	F48G7.5	-
F49D11.8	0.807108	9.21462	0.0361936	cpn-4	CalPoNin family member (cpn-4)
F49E12.10	0.695539	5.08552	0.0410097	F49E12.10	-
F49F1.5	1.2716	8.21424	0.00399083	F49F1.5	-
F52B5.7	0.875044	6.99091	0.040216	F52B5.7	-
F52E4.5	0.629351	6.94425	0.0492054	F52E4.5	-
F52H2.5	0.870923	7.08387	0.00828338	F52H2.5	-
F53B6.9	1.00554	5.83035	0.0387387	fip-6	Fungus-Induced Protein family member (fip-6)
F54B11.10	0.598691	5.93036	0.0291168	F54B11.10	-
F54C9.3	0.893711	6.07332	0.0131319	F54C9.3	-
F54E2.1	0.728264	7.33211	0.0168404	F54E2.1	-
F55C5.9	0.926666	3.86715	0.00461721	srh-16	Serpentine Receptor, class H family member (srh-16)
F55C9.6	0.653571	3.61645	0.0300633	F55C9.6	-
F55H2.1	1.1368	7.48245	0.0164855	sod-4	SOD (superoxide dismutase) family member (sod-4)
F56C11.2	0.997873	10.2582	0.0292928	ptr-11	PaTched Related family member (ptr-11)
F56C4.4	0.827524	5.10165	0.0296485	F56C4.4	-
F56C9.8	1.20763	8.61261	0.0227716	F56C9.8	-
F57B1.5	0.885421	6.05007	0.0131143	F57B1.5	-
F57C12.1	0.934763	7.06009	0.0177675	nas-38	Nematode AStacin protease family member (nas-38)
F57C12.4	0.723603	7.43011	0.00628557	mrp-2	Multidrug Resistance Protein family member (mrp-2)
F57F4.3	1.05617	11.0319	0.0341795	gfi-1	GEI-4(Four) Interacting protein family member (gfi-1)
F57F5.5	0.733541	9.61248	0.0325245	pkc-1	Protein Kinase C family member (pkc-1)
F58B4.6	0.722595	6.61192	0.0357255	F58B4.6	-
F58E6.1	2.11946	6.7193	0.0118391	F58E6.1	-
F58E6.11	1.22034	5.81032	0.00329418	F58E6.11	-
F58E6.13	0.756388	6.94086	0.0280123	F58E6.13	-
F58F12.4	1.20994	6.4062	0.0135028	F58F12.4	-
F58G4.1	1.44014	7.75204	0.0175007	myo-5	MYOsin heavy chain structural genes family member (myo-5)
F59C6.7	0.773216	6.40877	0.0429757	che-13	abnormal CHEmotaxis family member (che-13)
F59H6.3	0.907579	8.45853	0.0440513	F59H6.3	-
F59H6.7	1.02125	5.80113	0.00131857	cya-2	CYclin A family member (cya-2)
H04D03.1	0.843506	9.1456	0.00513388	H04D03.1	-
H05G16.1	0.915114	8.14123	0.0496603	frm-3	FERM domain (protein4.1-ezrin-radixin-moesin) family member (frm-3)
H08J19.1	0.717868	3.85392	0.0186572	H08J19.1	-
K01D12.1	1.2147	5.55204	0.00502985	K01D12.1	-
K01G5.3	0.843244	5.81921	0.017062	K01G5.3	-
K02C4.3	0.606288	8.28362	0.0365596	K02C4.3	-
K02E10.6	0.921683	7.29551	0.00329018	K02E10.6	-
K03A11.2	1.08114	6.54141	0.00889167	cpx-2	ComPleXin (synaptic protein) homolog family member (cpx-2)
K03B8.11	1.33621	4.12595	0.000605595	K03B8.11	-
K03E6.4	0.827211	4.36037	0.0216796	tza-2	ciliary Transition Zone Associate family member (tza-2)
K03H1.3	0.939474	5.98169	0.0482874	ttr-3	TransThyretin-Related family domain family member (ttr-3)
K04C1.4	1.29392	6.65081	0.0140622	K04C1.4	-
K06B4.11	0.801306	5.58006	0.0381434	nhr-53	Nuclear Hormone Receptor family member (nhr-53)
K06C4.17	1.40995	6.6788	0.00249993	K06C4.17	-
K06H7.2	1.0497	5.58219	0.0198881	K06H7.2	-
K07D4.9	0.63887	7.37712	0.0385414	K07D4.9	-
K08B5.2	0.69302	6.71747	0.0315807	K08B5.2	-
K08D8.6	0.996241	8.2146	0.0379809	K08D8.6	-
K08E3.1	1.65502	9.04782	0.00328885	tyr-2	TYRosinase family member (tyr-2)
K08F4.11	1.53072	7.19386	0.000520842	gst-3	Glutathione S-Transferase family member (gst-3)
K09A9.1	0.732895	8.76598	0.0129935	nipi-3	No Induction of Peptide after Drechmeria Infection family member (nipi-3)
K09D9.1	1.49955	5.83095	0.0108151	K09D9.1	-
K09E9.4	0.875553	7.69255	0.012345	K09E9.4	-
K09F6.10	1.22207	7.31068	0.00161983	K09F6.10	-
K09F6.7	0.649108	4.9603	0.0446585	K09F6.7	-
K09H11.1	0.746431	7.17788	0.00887678	K09H11.1	-
K10C3.3	0.738948	9.78531	0.0223448	zig-1	2 (Zwei) IG-domain protein family member (zig-1)
K11H12.11	0.800682	6.24935	0.0405241	K11H12.11	-
K12G11.3	1.04594	9.43647	0.000983894	sodh-1	SOrbitol DeHydrogenase family member (sodh-1)
M03A8.2	0.806789	9.57906	0.0361359	atg-2	AuTophaGy (yeast Atg homolog) family member (atg-2)
M03D4.3	0.822928	4.93004	0.041503	M03D4.3	-
M04C7.1	0.704948	5.51656	0.0495727	gpa-15	G Protein, Alpha subunit family member (gpa-15)
M05D6.1	1.32627	3.94321	0.00433127	M05D6.1	-
M05D6.4	1.54772	9.70005	0.0351765	lact-4	beta-LACTamase domain containing family member (lact-4)
M153.3	0.719224	6.04098	0.0322576	M153.3	-
M176.5	1.11235	8.20434	0.0308184	M176.5	-
M199.2	0.697201	7.28421	0.0143372	M199.2	-
MTCE.21	0.587246	11.2713	0.0223827	ctb-1	NA
R01H2.7	0.92712	5.97748	0.00933687	R01H2.7	-
R01H2.8	1.22135	5.13467	0.0066676	R01H2.8	-
R02E4.3	0.938674	7.01721	0.0176049	R02E4.3	-
R03H10.6	2.50027	6.16033	1.88291e-07	R03H10.6	-
R05A10.2	1.45246	7.11509	0.0398734	R05A10.2	-
R05C11.1	0.689524	5.91661	0.0162687	R05C11.1	-
R05C11.4	0.630969	8.84842	0.0218709	R05C11.4	-
R05D8.11	1.12205	6.55141	0.0132585	R05D8.11	-
R05H5.8	0.734127	10.1409	0.0185266	tts-2	NA
R06C1.6	0.821551	7.87634	0.00185959	R06C1.6	-
R07A4.2	1.20279	8.02945	0.0336347	R07A4.2	-
R07C12.1	1.2003	5.0366	0.00421462	R07C12.1	-
R07C12.2	1.33179	6.62679	0.000888851	R07C12.2	-
R07D5.1	0.923107	9.161	0.0400727	unc-7	UNCoordinated family member (unc-7)
R07E3.4	1.09666	7.81575	0.00159203	R07E3.4	-
R07G3.8	1.01185	8.8297	0.0203041	R07G3.8	-
R08A2.5	0.922403	6.13464	0.016426	R08A2.5	-
R08E5.3	0.824501	9.02477	0.0284582	R08E5.3	-
R09B5.9	0.60339	5.83529	0.020715	cnc-4	CaeNaCin (Caenorhabditis bacteriocin) family member (cnc-4)
R10D12.1	1.18462	8.53138	0.0249188	R10D12.1	-
R10H10.3	0.964959	7.75987	0.00469911	R10H10.3	-
R10H10.5	0.856075	8.59652	0.0262109	gpa-7	G Protein, Alpha subunit family member (gpa-7)
R12H7.1	1.02903	8.40687	0.0257219	unc-9	UNCoordinated family member (unc-9)
R13.4	0.807419	9.95557	0.030634	miz-1	MIZ-type zinc finger transcription factor family member (miz-1)
R90.2	0.899309	6.58223	0.0165428	ttr-27	TransThyretin-Related family domain family member (ttr-27)
R90.5	0.776432	6.91284	0.0417948	glb-24	GLoBin family member (glb-24)
T01E8.5	0.898751	9.032	0.0171144	T01E8.5	-
T01G1.2	1.19238	9.31924	0.0224175	T01G1.2	-
T01G1.3	0.604349	9.58192	0.0046398	T01G1.3	-
T01G5.1	0.976223	8.77664	0.0364247	T01G5.1	-
T02G5.1	0.799239	7.09519	0.0273239	T02G5.1	-
T03G11.1	0.887206	7.39983	0.0179877	pqn-62	Prion-like-(Q/N-rich)-domain-bearing protein family member (pqn-62)
T04A8.4	1.07394	7.39521	0.0398532	tag-243	Temporarily Assigned Gene name family member (tag-243)
T04F3.1	1.27979	8.11	0.00694383	T04F3.1	-
T04F3.2	0.696395	5.87238	0.0486887	T04F3.2	-
T05F1.11	0.937313	5.85547	0.0404482	T05F1.11	-
T05F1.13	0.67484	5.01702	0.0391343	T05F1.13	-
T06G6.12	0.850364	5.33737	0.0358727	T06G6.12	-
T08B2.13	1.57883	4.92673	0.0303522	T08B2.13	-
T08G11.5	0.797332	7.2843	0.0361634	unc-29	UNCoordinated family member (unc-29)
T09F5.1	1.28158	6.66232	0.00197291	T09F5.1	-
T10E10.5	1.03082	8.82672	0.0126865	col-169	COLlagen family member (col-169)
T11B7.2	1.21465	6.27177	0.0413326	T11B7.2	-
T11F9.13	1.74588	5.17851	0.0130262	T11F9.13	-
T12C9.3	0.746573	7.02592	0.00121851	twk-2	TWiK family of potassium channels family member (twk-2)
T13F2.11	1.20086	6.25457	0.0475261	msp-78	Major Sperm Protein family member (msp-78)
T13F3.3	0.888531	6.00338	0.0192563	nhr-127	Nuclear Hormone Receptor family member (nhr-127)
T14A8.1	1.43138	8.56228	0.0310948	ric-3	Resistance to Inhibitors of Cholinesterase family member (ric-3)
T14D7.2	0.858517	10.1842	0.0487387	oac-46	O-ACyltransferase homolog family member (oac-46)
T17A3.12	0.969223	4.0522	0.0342057	T17A3.12	-
T17H7.7	0.943058	9.41766	0.0291308	T17H7.7	-
T18D3.4	1.18678	8.38889	0.0186824	myo-2	MYOsin heavy chain structural genes family member (myo-2)
T19D7.3	0.746898	8.00973	0.0244274	T19D7.3	-
T21B10.6	1.05952	8.14302	0.0469911	cutl-15	CUTiclin-Like family member (cutl-15)
T21B6.3	1.21442	9.61813	0.0245901	T21B6.3	-
T21E3.2	1.3056	5.38304	6.41115e-05	T21E3.2	-
T22E5.2	0.821921	6.4399	0.00231906	glt-4	GLutamate Transporter family member (glt-4)
T23B12.11	1.17394	6.49094	0.0237658	T23B12.11	-
T23B3.2	0.682232	7.50513	0.0376182	T23B3.2	-
T23F4.2	1.07133	8.23681	0.0137576	T23F4.2	-
T23G7.3	1.01655	10.2276	0.0443862	T23G7.3	-
T24A11.2	0.658579	7.51038	0.0178025	xbx-5	X-BoX promoter element regulated family member (xbx-5)
T24A6.1	0.966917	8.05491	0.0429448	T24A6.1	-
T24B8.5	1.20877	8.42065	0.0161162	T24B8.5	-
T24C4.7	1.86178	5.99621	1.08998e-05	ztf-18	Zinc finger Transcription Factor family member (ztf-18)
T25D1.2	0.604274	4.1927	0.0475762	T25D1.2	-
T26A8.2	1.22706	5.70087	0.00563625	T26A8.2	-
T26H5.8	0.968183	5.27536	0.00225154	T26H5.8	-
T28A11.21	1.63858	9.1219	0.000561881	fbxa-64	F-box A protein family member (fbxa-64)
T28B4.3	0.65993	10.4416	0.0371949	ttr-6	TransThyretin-Related family domain family member (ttr-6)
T28F2.5	0.836614	9.78764	0.0348593	ccb-1	Calcium Channel, Beta subunit family member (ccb-1)
T28F3.6	0.691136	4.60629	0.016665	ifta-2	IntraFlagellar Transport Associated family member (ifta-2)
W02D3.7	0.853106	8.57523	0.0256819	lbp-5	Lipid Binding Protein family member (lbp-5)
W03D2.6	1.09395	6.20978	0.016016	W03D2.6	-
W03F8.1	0.775783	10.0064	0.0215659	tni-4	TropoNin I family member (tni-4)
W03F8.9	0.588279	5.48073	0.0497575	gpa-18	G Protein, Alpha subunit family member (gpa-18)
W03G9.3	1.22255	7.79234	0.008886	W03G9.3	-
W05B2.5	0.795616	9.87473	0.00381241	col-93	COLlagen family member (col-93)
W05E10.4	0.761726	7.51117	0.0242641	tre-3	TREhalase family member (tre-3)
W05F2.2	1.14135	7.7112	0.00638656	W05F2.2	-
W06B11.4	0.698956	6.5537	0.0410744	hog-1	HOG only (Hedgehog Hog domain alone) family member (hog-1)
W06D4.3	1.63137	4.87039	0.00119016	W06D4.3	-
W06H8.5	1.06634	11.3562	0.0248964	W06H8.5	NA
W07A12.7	1.59697	9.93346	0.00660364	rhy-1	Regulator of HYpoxia-inducible factor (hif-1) family member (rhy-1)
W07B8.4	1.08503	5.65794	0.00592992	W07B8.4	-
W07E11.4	0.81891	9.32681	0.0180255	flp-28	FMRF-Like Peptide family member (flp-28)
W09D10.2	0.607975	8.59337	0.0122529	tat-3	Transbilayer Amphipath Transporters (subfamily IV P-type ATPase) family member (tat-3)
Y102A11A.3	0.775214	7.3249	0.02479	Y102A11A.3	-
Y105C5A.4	1.28813	6.12618	0.000256133	abu-5	Activated in Blocked Unfolded protein response family member (abu-5)
Y105C5B.19	0.761001	8.0575	0.00469136	Y105C5B.19	-
Y105C5B.20	2.66654	5.70391	4.47282e-06	Y105C5B.20	-
Y106G6A.1	1.26054	7.07213	2.27736e-05	Y106G6A.1	-
Y16B4A.2	1.0312	9.63081	0.0492089	Y16B4A.2	-
Y17G7B.22	1.02578	4.33957	0.0013136	Y17G7B.22	-
Y18D10A.13	0.738216	8.88946	0.0164522	pad-1	PAtterning Defective family member (pad-1)
Y18D10A.25	0.778625	6.66324	0.0136008	fkb-8	FK506-Binding protein family member (fkb-8)
Y2C2A.1	0.94131	7.1579	0.0374758	tag-80	Temporarily Assigned Gene name family member (tag-80)
Y32F6B.3	0.94195	7.27152	0.018388	crp-1	Cdc-42 Related Protein family member (crp-1)
Y37D8A.16	0.831947	10.2874	0.0175502	Y37D8A.16	-
Y38F1A.9	0.899636	8.39725	0.0375745	oig-2	One IG domain family member (oig-2)
Y38H6C.2	0.720467	5.13981	0.0159733	srw-65	Serpentine Receptor, class W family member (srw-65)
Y38H6C.4	1.65223	5.06114	0.000406018	Y38H6C.4	-
Y39A1A.5	0.6454	9.22991	0.0492944	rabx-5	RAB eXchange factor family member (rabx-5)
Y39B6A.5	0.894512	8.27554	0.0283782	Y39B6A.5	-
Y41C4A.13	0.599258	9.9949	0.0279433	Y41C4A.13	-
Y43C5A.2	0.969144	9.638	0.0166899	Y43C5A.2	-
Y45F10C.6	0.783553	4.74753	0.0266735	Y45F10C.6	-
Y47D3A.1	1.03013	5.22347	0.026281	Y47D3A.1	-
Y47D7A.13	0.68694	12.0915	0.0444248	Y47D7A.13	-
Y47H10A.5	2.58622	5.11252	8.70995e-05	Y47H10A.5	-
Y47H9C.1	1.69572	8.40938	0.00610623	Y47H9C.1	-
Y48G1C.5	0.717639	4.34745	0.00282173	Y48G1C.5	-
Y53H1B.2	1.35719	8.48891	4.54877e-05	Y53H1B.2	-
Y54F10BM.9	1.06695	7.89145	0.000112693	Y54F10BM.9	-
Y54G2A.50	1.52566	9.45961	0.00233545	Y54G2A.50	-
Y57A10A.1	0.750814	5.14748	0.0116393	Y57A10A.1	-
Y57G11C.42	1.10663	8.21699	0.0274325	Y57G11C.42	-
Y57G11C.56	0.943043	3.44688	0.0261072	Y57G11C.56	-
Y58A7A.1	1.55778	8.18584	0.0016592	Y58A7A.1	-
Y58A7A.3	1.86299	6.66337	0.000697965	Y58A7A.3	-
Y58A7A.5	2.12526	7.61108	0.00241477	Y58A7A.5	-
Y59A8A.4	0.918448	4.32112	0.0216887	srh-286	Serpentine Receptor, class H family member (srh-286)
Y59H11AR.4	1.15028	6.99641	0.0180797	Y59H11AR.4	-
Y71G12B.4	0.795057	8.74912	0.00618211	Y71G12B.4	-
Y71H2AL.1	0.920687	8.88301	0.0403691	Y71H2AL.1	-
Y71H2B.1	0.888373	5.41639	0.00117471	Y71H2B.1	-
Y71H2B.8	1.12885	7.24453	0.0320531	Y71H2B.8	-
Y73B3A.13	1.40603	6.03376	0.00331244	Y73B3A.13	-
Y73F4A.1	0.721846	5.29986	0.038997	Y73F4A.1	-
Y75B8A.5	0.970853	7.15109	0.0490789	Y75B8A.5	-
Y81G3A.1	1.88993	4.43662	0.0114401	Y81G3A.1	-
Y94H6A.10	1.61635	9.63299	0.00732026	Y94H6A.10	-
ZC168.5	1.39528	6.47401	0.00550049	grl-21	GRound-Like (grd related) family member (grl-21)
ZC178.1	1.07359	6.9928	0.0473207	ZC178.1	-
ZC204.14	1.06478	6.95748	0.00323721	ZC204.14	-
ZC21.10	1.75859	4.63274	0.0023402	ZC21.10	-
ZC334.11	0.649528	7.62721	0.0294403	ins-27	INSulin related family member (ins-27)
ZC334.12	1.47357	5.99284	0.000563262	ZC334.12	-
ZC376.4	1.71906	6.26886	7.64719e-05	ZC376.4	-
ZC416.6	0.786181	8.96074	0.042647	ZC416.6	-
ZC443.2	1.09455	5.95943	0.0413738	ZC443.2	-
ZC443.5	1.92988	5.36044	0.000102712	ugt-18	UDP-GlucuronosylTransferase family member (ugt-18)
ZC47.7	1.41412	3.52561	0.0493887	fbxa-151	F-box A protein family member (fbxa-151)
ZK1010.4	1.17823	8.32109	0.0170546	ZK1010.4	-
ZK1055.5	0.818076	5.22731	0.0213325	ZK1055.5	-
ZK1067.8	0.712281	5.12362	0.0230414	ZK1067.8	-
ZK1073.2	0.777602	8.79391	0.00611079	ZK1073.2	-
ZK154.5	0.678737	8.21853	0.011254	ZK154.5	-
ZK337.4	0.762479	3.89149	0.00347005	tag-4	Temporarily Assigned Gene name family member (tag-4)
ZK418.7	0.720584	5.74975	0.0160107	ZK418.7	-
ZK470.4	1.94518	7.12593	0.000195184	ZK470.4	-
ZK6.10	2.02059	9.90862	0.000455099	dod-19	Downstream Of DAF-16 (regulated by DAF-16) family member (dod-19)
ZK673.3	0.751873	7.59733	0.0204315	ZK673.3	-
ZK673.7	0.764023	8.7443	0.0242886	tnc-2	TropoNin C family member (tnc-2)
ZK675.4	1.17214	5.23053	0.00218668	ZK675.4	-
ZK688.11	0.712945	8.21942	0.0416204	ZK688.11	-
ZK721.3	0.728137	5.09937	0.0350154	ZK721.3	-
ZK75.2	0.906701	7.04116	0.015541	ins-2	INSulin related family member (ins-2)
ZK84.1	0.94498	8.77591	0.0220099	ZK84.1	-
ZK863.8	1.36193	7.29475	0.000830242	ZK863.8	-
ZK892.2	0.69628	10.2612	0.015836	nlt-1	Non-specific Lipid Transfer protein family member (nlt-1)
ZK896.1	1.00889	4.62014	0.0177492	ZK896.1	-
ZK899.1	0.702776	7.79767	0.0337458	ZK899.1	-
ZK970.7	0.825584	5.30732	0.0488839	ZK970.7	-

## Sheet: L3 down in hpl-2
ID	logFC	AveExpr	P.Value	Gene.Public.Name	Description
AC3.3	-1.3902	4.94771	0.00613546	abu-1	Activated in Blocked Unfolded protein response family member (abu-1)
AC3.4	-2.48945	6.56093	0.00170806	pqn-2	Prion-like-(Q/N-rich)-domain-bearing protein family member (pqn-2)
AC3.7	-0.732971	5.16296	0.00389985	ugt-1	UDP-GlucuronosylTransferase family member (ugt-1)
B0019.1	-0.92373	8.07315	0.000794551	amx-2	AMine oXidase family member (amx-2)
B0024.2	-1.28053	7.0333	0.00338089	col-150	COLlagen family member (col-150)
B0024.4	-2.0638	5.18783	0.0014355	B0024.4	-
B0034.1	-1.7524	6.79808	0.000285998	B0034.1	-
B0213.17	-0.698034	7.09833	0.0204915	nlp-34	Neuropeptide-Like Protein family member (nlp-34)
B0218.6	-0.710694	6.38433	0.0111733	clec-51	C-type LECtin family member (clec-51)
B0218.8	-1.60604	5.21108	0.000185204	clec-52	C-type LECtin family member (clec-52)
B0222.5	-1.07026	6.76165	0.00732884	B0222.5	-
B0222.6	-0.699596	11.2256	0.0357261	col-144	COLlagen family member (col-144)
B0222.7	-0.792067	11.5021	0.0214313	col-145	COLlagen family member (col-145)
B0238.1	-1.0198	6.5504	0.000901909	B0238.1	-
B0238.15	-0.755151	5.60379	0.00774433	B0238.15	-
B0281.6	-0.742716	4.45868	0.0467373	B0281.6	-
B0285.6	-0.61065	4.2725	0.0312197	B0285.6	-
B0310.6	-1.20174	6.67095	0.0133925	B0310.6	-
B0334.13	-1.35439	5.97882	0.00181027	B0334.13	-
B0403.5	-1.31362	7.81859	0.00352402	B0403.5	-
B0403.6	-0.754594	4.39854	0.0143912	B0403.6	-
B0457.2	-0.851061	5.35038	0.00544447	B0457.2	-
B0511.5	-0.709445	6.31979	0.00839523	cutl-14	CUTiclin-Like family member (cutl-14)
C01B12.5	-0.680076	5.17219	0.00516201	C01B12.5	-
C01G12.10	-1.40557	5.70169	0.00363134	nspb-8	Nematode Specific Peptide family, group B family member (nspb-8)
C01G12.11	-1.07865	4.15981	0.0106647	nspb-9	Nematode Specific Peptide family, group B family member (nspb-9)
C01G12.2	-2.18724	5.2551	0.000464882	nspb-7	Nematode Specific Peptide family, group B family member (nspb-7)
C01G12.6	-1.91842	4.31296	0.0001272	nspb-10	Nematode Specific Peptide family, group B family member (nspb-10)
C01H6.1	-1.67407	5.89937	0.000174646	col-61	COLlagen family member (col-61)
C02B4.1	-0.843386	8.27245	0.022394	adt-1	ADAMTS family member (adt-1)
C02C2.1	-0.768673	7.62745	0.0327653	tyr-1	TYRosinase family member (tyr-1)
C02C2.4	-0.668083	4.57989	0.00791161	C02C2.4	-
C02D4.1	-2.05104	6.10823	0.000247921	jud-4	JUDang (Korean for resistant to alcohol) family member (jud-4)
C02E7.7	-0.71171	9.77538	0.0121659	C02E7.7	-
C02F12.5	-1.84764	4.84528	1.67666e-05	C02F12.5	-
C03A7.14	-2.01199	8.92766	0.00229805	abu-8	Activated in Blocked Unfolded protein response family member (abu-8)
C03A7.4	-2.28001	8.41806	0.000687162	pqn-5	Prion-like-(Q/N-rich)-domain-bearing protein family member (pqn-5)
C03A7.7	-2.04476	8.54797	0.00427295	abu-6	Activated in Blocked Unfolded protein response family member (abu-6)
C03A7.8	-2.66506	6.77566	0.00170549	abu-7	Activated in Blocked Unfolded protein response family member (abu-7)
C03B1.13	-0.694269	6.62709	0.0290322	C03B1.13	-
C03C11.1	-0.860986	4.41698	0.00987682	C03C11.1	-
C03F11.2	-0.880895	5.79663	0.00826571	C03F11.2	-
C03F11.3	-0.670699	8.52258	0.0471866	scav-1	-
C03G5.10	-1.40019	6.64203	0.0351583	nspc-3	Nematode Specific Peptide family, group C family member (nspc-3)
C03G5.11	-1.709	4.90952	0.0275647	nspc-4	Nematode Specific Peptide family, group C family member (nspc-4)
C03G6.19	-0.621181	6.95201	0.00853559	srp-6	SeRPin family member (srp-6)
C03H5.5	-0.603314	5.64377	0.0162587	C03H5.5	-
C04A11.1	-0.773223	6.8696	0.00531097	C04A11.1	-
C04G6.10	-0.679782	4.34783	0.0161222	C04G6.10	-
C05A9.1	-3.41635	5.49709	3.23243e-06	pgp-5	P-GlycoProtein related family member (pgp-5)
C05B5.8	-0.608806	7.17249	0.0166778	C05B5.8	-
C05E7.2	-2.345	6.29198	3.2063e-05	C05E7.2	-
C06B8.4	-0.915326	3.95841	0.0120579	str-264	Seven TM Receptor family member (str-264)
C06E1.3	-1.44549	7.62542	0.000126909	C06E1.3	-
C06E8.5	-2.62289	6.27562	2.15403e-05	C06E8.5	-
C06G8.2	-1.10976	6.93695	0.000628355	opt-1	OligoPeptide Transporter family member (opt-1)
C07D10.4	-0.89528	7.45422	0.0299938	nas-7	Nematode AStacin protease family member (nas-7)
C07G3.2	-2.54209	5.95212	9.3037e-05	C07G3.2	-
C08B11.4	-0.716984	8.03471	0.0430206	nrf-6	Nose Resistant to Fluoxetine family member (nrf-6)
C08F11.8	-0.774915	7.5162	0.0294377	ugt-22	UDP-GlucuronosylTransferase family member (ugt-22)
C08G5.5	-0.703782	8.27122	0.00649489	C08G5.5	-
C08H9.1	-0.717282	4.35811	0.025065	C08H9.1	-
C08H9.11	-0.617286	3.63373	0.0462809	C08H9.11	-
C09G12.17	-0.814096	4.24358	0.0263071	C09G12.17	-
C09G5.4	-1.36538	8.81012	0.000164004	col-39	COLlagen family member (col-39)
C10H11.3	-0.67215	5.86088	0.0134295	ugt-25	UDP-GlucuronosylTransferase family member (ugt-25)
C10H11.4	-0.617762	5.56661	0.0410773	ugt-28	UDP-GlucuronosylTransferase family member (ugt-28)
C11E4.1	-1.43978	8.38967	8.96493e-05	C11E4.1	-
C11G10.1	-0.668887	5.48143	0.0355946	C11G10.1	-
C12C8.1	-2.10328	7.69354	0.0361124	hsp-70	Heat Shock Protein family member (hsp-70)
C12D5.2	-0.742497	5.20725	0.016769	nhr-152	Nuclear Hormone Receptor family member (nhr-152)
C12D8.19	-1.62294	4.17558	0.0261555	fipr-9	FIP (Fungus-Induced Protein) Related family member (fipr-9)
C14A6.1	-1.52518	6.09495	0.000374876	clec-48	C-type LECtin family member (clec-48)
C15F1.1	-0.732765	6.72512	0.0131627	C15F1.1	-
C16D9.1	-1.3501	5.42452	0.000430018	C16D9.1	-
C17E7.13	-1.57821	7.41146	0.00673105	C17E7.13	-
C17H12.6	-0.71882	4.19643	0.0392658	C17H12.6	-
C18H7.11	-1.28086	4.4281	8.4625e-05	C18H7.11	-
C18H9.5	-1.00766	4.56684	0.012383	C18H9.5	-
C23G10.6	-0.682665	5.54925	0.0285192	C23G10.6	-
C23H3.7	-0.784926	6.35932	0.00775723	tre-5	TREhalase family member (tre-5)
C24G6.7	-1.67771	6.91336	0.000242179	grl-1	GRound-Like (grd related) family member (grl-1)
C25D7.5	-1.57949	5.7712	0.000720297	C25D7.5	-
C25F9.6	-0.716748	4.97325	0.01008	C25F9.6	-
C26B2.8	-0.916995	5.98653	0.0143838	C26B2.8	-
C26C6.3	-0.837517	5.61454	0.00101874	nas-36	Nematode AStacin protease family member (nas-36)
C26F1.2	-0.669039	3.88897	0.00856223	cyp-32A1	CYtochrome P450 family member (cyp-32A1)
C27A2.5	-0.949478	5.65223	0.0191002	C27A2.5	-
C27D9.2	-2.12621	3.93303	0.000510929	C27D9.2	-
C29F3.1	-0.923702	6.04886	0.00121019	ech-1	Enoyl-CoA Hydratase family member (ech-1)
C29F3.2	-1.04179	6.75211	0.0230147	wrt-8	WaRThog (hedgehog-like family) family member (wrt-8)
C29F3.3	-2.93003	5.88391	1.46245e-05	C29F3.3	-
C29F3.6	-1.45607	3.82691	0.00035896	srx-58	Serpentine Receptor, class X family member (srx-58)
C30F2.1	-0.726112	4.27073	0.0335527	col-187	COLlagen family member (col-187)
C30F2.3	-1.45111	5.2606	0.00447865	C30F2.3	-
C30G12.2	-1.07488	4.9364	0.00890953	C30G12.2	-
C30H6.5	-1.22636	6.72583	0.0025402	C30H6.5	-
C31A11.5	-2.0403	4.7117	0.000139889	oac-6	O-ACyltransferase homolog family member (oac-6)
C31A11.7	-0.609097	3.81907	0.0246722	oac-7	O-ACyltransferase homolog family member (oac-7)
C31H5.1	-1.5267	4.55979	6.14627e-05	C31H5.1	-
C33G3.3	-1.17927	8.82149	0.00747782	lgc-21	Ligand-Gated ion Channel family member (lgc-21)
C34B7.1	-1.23789	5.52226	0.000793797	C34B7.1	-
C34C12.7	-0.961279	7.57677	0.0214991	C34C12.7	-
C34D10.1	-0.674355	8.80464	0.048161	C34D10.1	-
C34D4.15	-1.21497	8.72718	0.0126772	col-113	COLlagen family member (col-113)
C34D4.9	-1.33951	4.85227	0.000449042	nas-8	Nematode AStacin protease family member (nas-8)
C34E11.2	-1.01417	6.92848	0.0220542	C34E11.2	-
C34F6.5	-0.765728	6.19214	0.013128	C34F6.5	-
C35A5.10	-1.66343	5.76216	0.00021692	C35A5.10	-
C35A5.2	-1.02649	6.10397	0.0257504	ugt-33	UDP-GlucuronosylTransferase family member (ugt-33)
C36C5.14	-1.45999	4.47927	0.0277033	C36C5.14	-
C36C5.15	-0.973122	3.82408	0.0069733	C36C5.15	-
C36C5.5	-1.61864	5.60531	0.00256966	C36C5.5	-
C37A5.4	-0.778539	3.74016	0.0315469	fipr-23	FIP (Fungus-Induced Protein) Related family member (fipr-23)
C38C3.10	-0.711065	4.39763	0.0377892	C38C3.10	-
C40H5.4	-1.17984	5.68221	0.00357575	lact-7	beta-LACTamase domain containing family member (lact-7)
C41D7.2	-2.14629	6.20349	6.0717e-06	ptr-3	PaTched Related family member (ptr-3)
C41H7.3	-1.27033	7.13718	0.00351714	C41H7.3	-
C41H7.5	-0.83921	6.47725	0.00112276	C41H7.5	-
C41H7.6	-2.06789	8.8956	2.33794e-06	C41H7.6	-
C41H7.7	-0.740968	3.79296	0.00190649	clec-3	C-type LECtin family member (clec-3)
C42C1.7	-0.605461	6.31393	0.0245071	C42C1.7	-
C42D4.3	-2.06212	8.94896	0.00226257	C42D4.3	-
C44B7.11	-1.03012	7.91589	0.00651114	C44B7.11	-
C44C10.1	-0.829704	10.769	0.00669018	col-180	COLlagen family member (col-180)
C44C10.12	-0.927805	3.62498	0.0060066	C44C10.12	-
C44F1.1	-0.931189	7.4884	0.0123914	C44F1.1	-
C46H11.2	-0.600576	5.7319	0.0127586	C46H11.2	-
C46H11.8	-1.45991	8.15788	0.0213084	phat-1	PHAryngeal gland Toxin-related family member (phat-1)
C46H11.9	-1.59888	9.16534	0.00458931	phat-2	PHAryngeal gland Toxin-related family member (phat-2)
C48B4.13	-0.866865	5.6807	0.0441672	C48B4.13	-
C49C3.9	-0.734958	5.56382	0.0168937	C49C3.9	-
C49G7.10	-1.08565	6.25576	0.0235521	C49G7.10	-
C49G7.12	-0.932533	3.91827	0.00689337	C49G7.12	-
C50B6.4	-1.28298	10.2306	0.0032761	col-161	COLlagen family member (col-161)
C50B6.7	-1.39241	4.87573	0.000183775	C50B6.7	-
C50F4.8	-0.903741	6.64656	0.0172472	C50F4.8	-
C50H11.1	-0.701698	5.21109	0.00269258	C50H11.1	-
C50H11.15	-0.614992	6.24306	0.00587909	cyp-33C9	CYtochrome P450 family member (cyp-33C9)
C50H2.12	-1.07847	3.73076	0.0220444	fipr-10	FIP (Fungus-Induced Protein) Related family member (fipr-10)
C51E3.10	-1.16646	6.18911	0.00148532	C51E3.10	-
C52A10.2	-1.12674	6.41968	0.00213985	C52A10.2	-
C53D6.7	-1.69532	5.41317	0.00024336	C53D6.7	-
C54A12.4	-0.963678	5.31935	0.0379114	drn-1	Di-Ras/Rig/Noey2 Ras-like protein homolog family member (drn-1)
C54D10.10	-1.70678	6.68721	0.000148795	C54D10.10	-
C54D1.1	-0.643608	6.75969	0.0378464	pgp-10	P-GlycoProtein related family member (pgp-10)
C54D2.1	-1.25439	6.30376	0.00404234	C54D2.1	-
C55B7.3	-1.22724	4.07077	0.000619985	C55B7.3	-
C55F2.2	-0.752081	7.9399	0.0221522	ilys-4	Invertebrate LYSozyme family member (ilys-4)
C56C10.4	-0.815602	7.26406	0.0184506	C56C10.4	-
D1022.3	-0.748555	4.49138	0.0455531	D1022.3	-
D1025.2	-0.687435	9.81181	0.0468991	D1025.2	-
D2021.8	-0.700891	8.4341	0.0132929	D2021.8	-
D2045.8	-0.609125	5.19777	0.0190776	D2045.8	-
D2092.8	-1.17023	7.17323	0.00188054	D2092.8	-
D2096.6	-1.19014	7.99823	0.00206813	D2096.6	-
E03G2.4	-1.03437	6.79497	0.000645137	col-186	COLlagen family member (col-186)
E03H4.10	-0.758321	8.11162	0.0220214	clec-17	C-type LECtin family member (clec-17)
E03H4.8	-1.75346	7.93953	0.000210782	E03H4.8	-
E04D5.3	-1.36323	6.93169	0.00140655	cut-4	CUTiclin family member (cut-4)
E04F6.6	-0.768542	6.05804	0.0411447	E04F6.6	-
EGAP2.2	-0.946994	4.12934	0.0309839	EGAP2.2	-
F07A5.3	-0.787242	6.87942	0.00912995	scav-6	-
F07C3.1	-0.675693	5.17909	0.0272683	ptd-2	disPaTchED family member (ptd-2)
F07C3.7	-1.02248	9.20797	0.00175606	aat-2	Amino Acid Transporter family member (aat-2)
F07C3.9	-1.08935	7.16939	0.0263723	F07C3.9	-
F07C4.11	-1.84099	6.35877	0.000560056	F07C4.11	-
F07F6.5	-2.33638	4.68757	8.64592e-06	dct-5	DAF-16/FOXO Controlled, germline Tumor affecting family member (dct-5)
F07G11.2	-0.663346	3.45209	0.0232699	F07G11.2	-
F07G6.6	-2.13416	4.86208	0.00159669	fbxa-52	F-box A protein family member (fbxa-52)
F07H5.8	-0.851253	6.57741	0.0296305	F07H5.8	-
F08B4.3	-1.82357	5.24719	0.00027189	F08B4.3	-
F08F3.7	-1.36399	7.50853	0.00154079	cyp-14A5	CYtochrome P450 family member (cyp-14A5)
F08G12.8	-0.95179	5.48332	0.0468336	F08G12.8	-
F08G5.4	-1.41227	8.68859	0.000587276	col-130	COLlagen family member (col-130)
F08G5.6	-1.05092	7.12467	0.0144831	F08G5.6	-
F09A5.1	-0.944833	4.74622	0.0184178	F09A5.1	-
F09D12.1	-0.992158	7.85016	0.0129467	grd-10	GRounDhog (hedgehog-like family) family member (grd-10)
F09F7.8	-2.4945	7.91759	0.000168093	nspb-12	Nematode Specific Peptide family, group B family member (nspb-12)
F09F9.1	-0.616041	6.47279	0.0351204	F09F9.1	-
F09G8.10	-0.6456	4.82023	0.0142046	F09G8.10	-
F09G8.6	-1.76146	9.20938	8.00114e-06	col-91	COLlagen family member (col-91)
F10A3.4	-0.644585	6.10655	0.0493312	F10A3.4	-
F10D2.9	-2.60722	5.39962	7.21398e-06	fat-7	FATty acid desaturase family member (fat-7)
F10E7.10	-0.918827	4.83091	0.00894743	cutl-5	CUTiclin-Like family member (cutl-5)
F10F2.9	-1.02597	5.71321	0.0308642	pqn-29	Prion-like-(Q/N-rich)-domain-bearing protein family member (pqn-29)
F11D11.3	-2.54787	4.12531	2.02491e-07	F11D11.3	-
F13E9.15	-0.688875	5.20744	0.0061189	F13E9.15	-
F14B8.4	-1.74616	5.74074	0.000139585	F14B8.4	-
F14B8.6	-0.776399	7.52854	0.00284176	F14B8.6	-
F14D7.6	-1.50874	4.19039	9.4238e-05	F14D7.6	-
F14F9.4	-1.36456	5.70825	0.000410405	F14F9.4	-
F15A4.5	-0.71618	5.26785	0.0114232	F15A4.5	-
F15E11.12	-0.759334	3.76722	0.0330032	F15E11.12	-
F15H10.2	-2.55797	6.97241	0.000166154	col-13	COLlagen family member (col-13)
F16F9.4	-0.743693	7.92272	0.0482597	F16F9.4	-
F16H6.4	-0.597359	3.66662	0.0319069	F16H6.4	-
F16H6.7	-1.02175	5.17438	0.000230024	F16H6.7	-
F18E2.1	-0.744198	6.69832	0.00984307	F18E2.1	-
F18E9.3	-2.11915	8.32807	1.96201e-05	F18E9.3	-
F18G5.2	-0.901065	5.98162	0.00663786	pes-8	Patterned Expression Site family member (pes-8)
F19F10.3	-1.38071	5.51107	0.00370239	F19F10.3	-
F19G12.1	-0.952395	3.64134	0.0103507	F19G12.1	-
F19G12.7	-0.757037	5.22412	0.0188318	abu-2	Activated in Blocked Unfolded protein response family member (abu-2)
F20B10.3	-1.67565	6.71309	0.00372028	F20B10.3	-
F21A3.3	-0.873168	7.29446	0.00173069	F21A3.3	-
F21C3.1	-0.935445	5.49719	0.0250749	twk-1	TWiK family of potassium channels family member (twk-1)
F21G4.1	-0.774026	7.19488	0.00261525	F21G4.1	-
F22E10.1	-0.633555	4.76302	0.0309958	pgp-12	P-GlycoProtein related family member (pgp-12)
F22E10.3	-1.32521	7.06764	0.00115303	pgp-14	P-GlycoProtein related family member (pgp-14)
F22E10.5	-0.620319	7.87515	0.0232763	F22E10.5	-
F22E5.21	-0.748569	3.65926	0.0179509	F22E5.21	-
F23B2.12	-0.882511	7.22042	0.0332236	pcp-2	Prolyl Carboxy Peptidase like family member (pcp-2)
F23F1.6	-0.611853	4.03369	0.00937373	F23F1.6	-
F23H11.6	-1.35183	4.62093	0.00271336	F23H11.6	-
F25E2.2	-0.828513	4.52167	0.00844865	F25E2.2	-
F25G6.6	-1.25214	8.1383	0.00910395	nrs-2	asparagiNyl tRNA Synthetase family member (nrs-2)
F26B1.4	-0.803964	5.60988	0.00991506	col-58	COLlagen family member (col-58)
F26C11.1	-0.760693	4.70453	0.0252969	F26C11.1	-
F26F12.8	-1.14834	5.32353	0.00520861	F26F12.8	-
F27D9.2	-0.604471	6.17412	0.0267733	F27D9.2	-
F28F8.2	-0.913674	5.60837	0.0296515	acs-2	fatty Acid CoA Synthetase family member (acs-2)
F28F9.2	-0.738663	4.08067	0.027479	F28F9.2	-
F28G4.1	-0.684861	3.80365	0.0127191	cyp-37B1	CYtochrome P450 family member (cyp-37B1)
F28H7.8	-1.30451	5.4962	9.45072e-05	F28H7.8	-
F29G6.1	-0.855926	6.11033	0.00758995	F29G6.1	-
F29G9.1	-2.23299	5.80403	0.00432732	F29G9.1	-
F31F4.1	-0.657872	5.31893	0.0230656	F31F4.1	-
F32G8.6	-0.932162	4.4594	0.00407904	cat-4	abnormal CATecholamine distribution family member (cat-4)
F33D11.3	-0.990232	6.3428	0.00789612	col-54	COLlagen family member (col-54)
F35A5.3	-1.69571	8.54934	0.00133995	abu-10	Activated in Blocked Unfolded protein response family member (abu-10)
F35A5.4	-0.933015	7.15396	0.0344407	F35A5.4	-
F35B12.4	-1.79839	5.75293	0.000228713	F35B12.4	-
F35B3.4	-2.14259	8.51597	0.001325	F35B3.4	-
F35C5.10	-2.19035	6.09192	0.000545669	nspb-11	Nematode Specific Peptide family, group B family member (nspb-11)
F35E12.11	-0.791403	3.88681	0.0449987	F35E12.11	NA
F35G8.2	-1.16402	6.06119	0.0248913	ttr-38	TransThyretin-Related family domain family member (ttr-38)
F36A4.10	-0.672775	9.64407	0.010082	col-34	COLlagen family member (col-34)
F36F2.5	-1.1459	4.39828	6.9925e-05	tax-2	abnormal CHEmotaxis family member (tax-2)
F36G9.12	-2.39328	4.31949	2.79772e-08	oac-20	O-ACyltransferase homolog family member (oac-20)
F36H12.15	-0.646503	3.35809	0.0395878	F36H12.15	-
F37B4.7	-0.956714	7.65911	0.026838	folt-2	FOLate Transporter family member (folt-2)
F38A3.1	-0.714176	6.43137	0.00109812	col-81	COLlagen family member (col-81)
F38A3.2	-0.824431	11.3934	0.0131693	ram-2	abnormal RAy Morphology family member (ram-2)
F38G1.3	-0.880507	6.89344	0.000486847	F38G1.3	-
F39E9.7	-1.71922	8.19256	1.01416e-05	F39E9.7	-
F40A3.4	-0.855668	6.67996	0.015853	F40A3.4	-
F40F4.8	-1.09423	7.46873	0.0171048	pqn-37	Prion-like-(Q/N-rich)-domain-bearing protein family member (pqn-37)
F40F8.5	-0.594211	7.55219	0.0409322	F40F8.5	-
F41C3.2	-0.942981	8.78973	0.00431221	F41C3.2	-
F41E6.11	-1.76197	8.51751	0.00347744	F41E6.11	-
F41E6.2	-0.773625	9.94211	0.0230127	grd-5	GRounDhog (hedgehog-like family) family member (grd-5)
F41F3.8	-0.76231	7.01863	0.00817838	F41F3.8	-
F41G4.8	-0.58938	5.35343	0.0332374	F41G4.8	-
F42C5.10	-0.964909	9.2878	0.0499556	F42C5.10	-
F42C5.7	-1.75219	9.8808	0.00720197	grl-4	GRound-Like (grd related) family member (grl-4)
F42E11.1	-0.616331	6.37457	0.0143009	pgp-4	P-GlycoProtein related family member (pgp-4)
F45C12.9	-0.976732	3.93286	0.00215101	F45C12.9	-
F45E4.5	-1.13991	5.42175	0.0299676	F45E4.5	-
F45G2.1	-1.5884	5.50113	0.00028193	nas-1	Nematode AStacin protease family member (nas-1)
F45G2.5	-1.48887	4.54977	0.000251694	bli-5	BLIstered cuticle family member (bli-5)
F46B6.8	-0.79977	7.15594	0.0240541	F46B6.8	-
F46C5.3	-1.00836	4.80522	0.0134127	nas-25	Nematode AStacin protease family member (nas-25)
F46F5.12	-0.759808	4.52475	0.027607	F46F5.12	-
F46G11.1	-0.592538	5.89901	0.0180404	F46G11.1	-
F47B10.4	-0.918136	3.88162	0.000619844	F47B10.4	-
F47B8.6	-0.670358	3.42962	0.0323408	F47B8.6	-
F47D2.8	-1.42786	3.68817	0.0354387	srt-37	Serpentine Receptor, class T family member (srt-37)
F48B9.5	-1.40246	6.9745	0.00288055	F48B9.5	-
F48G7.10	-0.71154	5.86733	0.0221837	F48G7.10	-
F48G7.5	-2.10944	7.57437	0.000695886	F48G7.5	-
F48G7.7	-0.588588	4.09607	0.0275381	F48G7.7	-
F48G7.8	-1.87766	6.52967	0.000547441	F48G7.8	-
F49C12.6	-0.719184	5.56351	0.0170618	F49C12.6	-
F49E12.10	-0.927634	5.08552	0.0100356	F49E12.10	-
F49F1.14	-0.642815	6.38608	0.046485	F49F1.14	-
F52B11.4	-0.966151	10.6229	0.00112842	col-133	COLlagen family member (col-133)
F52D10.1	-0.916382	6.34796	0.0319319	abts-2	Anion/Bicarbonate TranSporter family member (abts-2)
F52E1.3	-0.65892	4.57087	0.0331182	F52E1.3	-
F52F10.4	-1.04214	4.10932	0.00501704	oac-32	O-ACyltransferase homolog family member (oac-32)
F53B1.9	-0.880547	4.63624	0.0142512	F53B1.9	-
F53B2.8	-0.873681	6.55038	0.0176461	F53B2.8	-
F53B3.3	-0.966544	7.59775	0.0356232	F53B3.3	-
F53B6.1	-0.616053	7.0454	0.0383971	tsp-15	TetraSPanin family member (tsp-15)
F53C11.1	-1.32569	5.68518	0.00657702	F53C11.1	-
F53C3.12	-0.814366	4.88391	0.0134752	bcmo-2	Beta-Carotene 15,15'-MonoOxygenase family member (bcmo-2)
F53C3.5	-0.708066	7.39497	0.0465691	F53C3.5	-
F53E10.4	-0.779194	5.73633	0.035651	F53E10.4	-
F53F1.4	-0.796346	9.66626	0.0113835	F53F1.4	-
F53F1.5	-0.751741	10.5712	0.00111276	F53F1.5	-
F53F4.15	-1.28049	4.31623	0.0138303	F53F4.15	-
F53H4.3	-0.994843	6.86645	0.0160879	F53H4.3	-
F53H8.3	-1.10886	4.88875	0.000933145	F53H8.3	-
F54A5.2	-0.72921	7.30473	0.00209426	cutl-20	CUTiclin-Like family member (cutl-20)
F54B11.11	-0.890259	3.64956	0.00166207	F54B11.11	-
F54B8.4	-0.933787	4.99106	0.00671837	F54B8.4	-
F54C1.1	-1.4609	4.36418	0.000881196	F54C1.1	-
F54D10.2	-1.02227	5.52995	0.00436543	fbxa-24	F-box A protein family member (fbxa-24)
F55B11.4	-0.927124	6.93582	0.00500799	F55B11.4	-
F55C9.3	-1.03558	7.234	0.0160882	F55C9.3	-
F55C9.5	-1.23346	6.94246	0.0144896	F55C9.5	-
F55E10.6	-0.765123	6.38077	0.00712533	F55E10.6	-
F55F8.8	-1.28806	5.95446	0.00122231	F55F8.8	-
F55G11.2	-1.47719	6.22889	0.00324031	F55G11.2	-
F55H12.4	-1.83568	8.91442	0.000139338	F55H12.4	-
F56B6.6	-1.57865	5.71703	0.000766613	F56B6.6	-
F56D2.5	-1.14906	5.41834	0.00462842	F56D2.5	-
F56F11.2	-0.807814	5.86576	0.0066425	F56F11.2	-
F57B1.3	-0.8124	10.2139	0.00963139	col-159	COLlagen family member (col-159)
F57B7.3	-0.656137	8.80476	0.0141605	col-156	COLlagen family member (col-156)
F57C12.1	-1.326	7.06009	0.00213464	nas-38	Nematode AStacin protease family member (nas-38)
F57G4.8	-0.711539	5.52947	0.0387553	fbxa-192	F-box A protein family member (fbxa-192)
F57H12.3	-0.679626	3.82053	0.0106926	ora-1	Onchocerca Related Antigen family member (ora-1)
F58B3.1	-1.52466	7.17656	0.00131879	lys-4	LYSozyme family member (lys-4)
F58B6.1	-0.700799	5.27508	0.0105513	F58B6.1	-
F58F6.1	-1.18211	9.7419	0.00234456	col-104	COLlagen family member (col-104)
F58G6.7	-0.708436	4.94061	0.0208313	F58G6.7	-
F59A1.7	-1.0335	5.55618	0.0356877	fbxa-108	F-box A protein family member (fbxa-108)
F59A7.1	-0.825228	3.96854	0.0205518	clec-206	C-type LECtin family member (clec-206)
F59B10.3	-0.998111	6.01437	0.00615284	F59B10.3	-
F59C6.11	-0.631604	4.21459	0.0151644	F59C6.11	-
F59D6.3	-0.953942	4.92773	0.00463966	F59D6.3	-
F59F4.1	-0.738252	8.24011	0.00642173	F59F4.1	-
H01G02.1	-1.43153	6.17499	0.00233772	H01G02.1	-
H04M03.2	-1.26746	5.43924	0.000433978	nspb-6	Nematode Specific Peptide family, group B family member (nspb-6)
H06A10.1	-1.41548	3.98949	6.33725e-05	H06A10.1	-
H09I01.2	-1.55305	3.82795	0.00124607	H09I01.2	-
H10E21.4	-1.27914	8.86956	0.00416794	H10E21.4	-
H14A12.7	-0.657972	4.10363	0.04266	fipr-18	FIP (Fungus-Induced Protein) Related family member (fipr-18)
H23L24.5	-1.89942	4.96585	0.000799007	pme-4	Poly(ADP-ribose) Metabolism Enzyme family member (pme-4)
H23N18.6	-1.24675	4.74786	0.000173352	H23N18.6	-
H32K16.2	-1.00238	4.18545	0.012678	H32K16.2	-
H39E23.3	-0.585594	3.79522	0.0212458	H39E23.3	-
K01D12.5	-1.65782	8.3016	0.00108249	K01D12.5	-
K01D12.9	-0.965084	7.562	0.00823828	K01D12.9	-
K01F9.2	-0.940244	5.96121	0.0169273	K01F9.2	-
K02E7.10	-0.614848	4.38335	0.0125822	K02E7.10	-
K04C2.5	-1.48423	6.00808	0.00346166	K04C2.5	-
K04G7.1	-1.47473	8.24288	3.63954e-05	K04G7.1	-
K05B2.4	-1.64029	6.70379	0.00414666	K05B2.4	-
K05F1.2	-1.08875	4.35276	0.00254778	msp-142	Major Sperm Protein family member (msp-142)
K06A4.4	-0.706505	7.74912	0.0243029	K06A4.4	-
K07C10.1	-0.662256	7.19217	0.0383093	ptr-13	PaTched Related family member (ptr-13)
K07E1.1	-1.47134	7.26666	5.36898e-05	K07E1.1	-
K08C9.4	-0.79247	10.9228	0.0183642	col-65	COLlagen family member (col-65)
K08D8.6	-1.03082	8.2146	0.0327807	K08D8.6	-
K08D9.4	-1.14537	6.04915	0.0123034	K08D9.4	-
K08E3.1	-1.89994	9.04782	0.0012381	tyr-2	TYRosinase family member (tyr-2)
K08F4.4	-0.724326	7.18666	0.0157632	glt-3	GLutamate Transporter family member (glt-3)
K09C4.9	-0.827526	3.83735	0.0272941	K09C4.9	-
K09C6.8	-0.627444	4.10873	0.0128956	K09C6.8	-
K09C8.1	-1.15064	6.91069	0.000387892	pbo-4	PBOc defective (defecation) family member (pbo-4)
K09C8.7	-1.87759	4.73479	0.000715597	K09C8.7	-
K09H11.6	-0.728277	5.96614	0.0185527	K09H11.6	-
K10B4.3	-0.633245	8.92057	0.03575	K10B4.3	-
K10B4.4	-0.648967	3.67792	0.0254502	K10B4.4	-
K10C2.5	-1.41513	5.48106	0.00195087	grl-6	GRound-Like (grd related) family member (grl-6)
K10D11.1	-1.22466	5.39807	0.00107748	dod-17	Downstream Of DAF-16 (regulated by DAF-16) family member (dod-17)
K10D11.5	-1.49599	5.20676	0.00097667	K10D11.5	-
K10H10.10	-1.71941	4.53896	0.000157186	K10H10.10	-
K10H10.4	-1.64374	4.88886	1.89937e-05	K10H10.4	-
K11H12.4	-2.89231	6.23951	9.36234e-07	K11H12.4	-
K12H4.6	-1.1109	4.18937	0.0307715	K12H4.6	-
M01D7.5	-0.689469	8.36213	0.0321165	nlp-12	Neuropeptide-Like Protein family member (nlp-12)
M01E10.2	-0.952211	8.79915	0.0394167	dpy-1	DumPY : shorter than wild-type family member (dpy-1)
M01F1.7	-0.701667	8.57299	0.0433164	M01F1.7	-
M01H9.1	-1.69375	7.15916	0.000745273	M01H9.1	-
M02D8.6	-1.39023	5.15068	0.00404906	M02D8.6	-
M02F4.7	-0.805994	5.59839	0.0334814	clec-265	C-type LECtin family member (clec-265)
M02G9.2	-0.872979	6.68098	0.00645818	M02G9.2	-
M02G9.3	-1.28753	4.41392	3.99667e-05	M02G9.3	-
M02H5.1	-0.710198	4.96361	0.013526	nhr-99	Nuclear Hormone Receptor family member (nhr-99)
M03E7.2	-0.82693	4.10989	0.0117565	M03E7.2	-
M04C7.3	-0.883855	4.01718	0.00428505	M04C7.3	-
M110.9	-1.21377	4.35489	0.0170667	M110.9	-
M176.7	-1.07359	4.69476	0.00336426	kin-16	protein KINase family member (kin-16)
M195.1	-0.793395	10.7656	0.0105447	col-77	COLlagen family member (col-77)
R01B10.2	-1.30195	7.60018	0.00349288	R01B10.2	-
R02C2.7	-0.59174	3.5934	0.032573	R02C2.7	-
R03C1.1	-1.66416	8.06907	0.000254617	R03C1.1	-
R04B3.3	-1.01938	7.02833	0.00380511	R04B3.3	-
R04B5.9	-1.22338	5.86162	0.00507009	ugt-47	UDP-GlucuronosylTransferase family member (ugt-47)
R05A10.4	-0.70315	3.64343	0.0320081	R05A10.4	-
R05D8.8	-0.901187	5.73923	0.0282635	dhs-14	DeHydrogenases, Short chain family member (dhs-14)
R05D8.9	-0.827096	5.20889	0.0195843	R05D8.9	-
R05G6.6	-0.926681	6.05744	0.0211551	glt-6	GLutamate Transporter family member (glt-6)
R06A10.5	-1.06044	5.63241	0.045898	R06A10.5	-
R07B1.8	-1.39781	6.87042	0.00245327	R07B1.8	-
R07B1.9	-1.79584	7.40034	0.00582988	R07B1.9	-
R07G3.2	-1.56552	4.84045	0.000299661	lips-17	LIPaSe related family member (lips-17)
R08A2.5	-1.13299	6.13464	0.00504518	R08A2.5	-
R08C7.7	-0.81154	4.84783	0.0043141	str-185	Seven TM Receptor family member (str-185)
R09B5.5	-1.70892	7.96043	0.000287393	pqn-54	Prion-like-(Q/N-rich)-domain-bearing protein family member (pqn-54)
R106.1	-0.744399	5.73101	0.0445459	R106.1	-
R10E8.6	-0.700291	4.78707	0.0102263	R10E8.6	-
R10H1.1	-1.14555	5.45808	0.00283364	R10H1.1	-
R10H1.5	-1.56003	6.38215	0.000110463	nas-23	Nematode AStacin protease family member (nas-23)
R11.2	-1.4226	6.1585	0.00397042	R11.2	-
R11D1.11	-0.735292	7.89683	0.040949	dhs-21	DeHydrogenases, Short chain family member (dhs-21)
R11G1.1	-0.772779	6.03414	0.0263367	R11G1.1	-
R12A1.3	-1.2076	9.08123	0.0408278	R12A1.3	-
R12E2.14	-0.60447	5.40122	0.0303658	R12E2.14	-
R12E2.15	-1.15556	9.14258	0.000651673	R12E2.15	-
R12E2.7	-1.01762	8.57663	0.00740323	R12E2.7	-
R12E2.9	-0.73842	9.00384	0.0189389	inx-15	INneXin family member (inx-15)
R13A5.3	-1.55312	5.4546	0.0185738	ttr-32	TransThyretin-Related family domain family member (ttr-32)
R13A5.6	-1.50501	5.30675	0.00137741	ttr-8	TransThyretin-Related family domain family member (ttr-8)
R13D7.7	-0.724746	3.95252	0.0246604	gst-41	Glutathione S-Transferase family member (gst-41)
R13H4.3	-2.54022	5.13878	2.22747e-06	R13H4.3	-
R160.4	-0.793212	4.27771	0.00554384	R160.4	-
T01B10.2	-0.720844	5.70915	0.0100766	grd-14	GRounDhog (hedgehog-like family) family member (grd-14)
T01B7.8	-1.60664	6.7075	0.00026314	T01B7.8	-
T01C2.1	-0.629845	6.35798	0.0109564	acy-4	Adenylyl CYclase family member (acy-4)
T01D1.6	-1.69066	8.31981	0.00190904	abu-11	Activated in Blocked Unfolded protein response family member (abu-11)
T01G5.1	-0.968001	8.77664	0.0377604	T01G5.1	-
T02B11.8	-0.805121	5.03234	0.0274738	T02B11.8	-
T03F6.4	-1.73618	6.95131	0.000613302	T03F6.4	-
T04B2.7	-0.666946	3.74962	0.0122994	T04B2.7	-
T04F8.4	-1.18318	5.74667	0.00576035	cutl-11	CUTiclin-Like family member (cutl-11)
T05A7.1	-1.31408	7.49837	0.0337055	T05A7.1	-
T05B11.1	-1.07982	9.01924	6.66192e-05	T05B11.1	-
T05B4.10	-0.587781	4.94304	0.0221779	T05B4.10	-
T05B4.11	-0.914155	7.15071	0.0328561	phat-5	PHAryngeal gland Toxin-related family member (phat-5)
T05B4.12	-0.971529	5.75571	0.0385159	T05B4.12	-
T05D4.4	-1.05917	8.25118	0.0095741	osm-7	OSMotic avoidance abnormal family member (osm-7)
T05E11.9	-0.683606	10.6954	0.0430475	T05E11.9	NA
T06A1.5	-1.29775	6.9816	0.00163262	T06A1.5	-
T06E4.10	-1.78204	8.14851	0.00308333	T06E4.10	-
T06E4.11	-1.60302	7.7279	0.000363503	pqn-63	Prion-like-(Q/N-rich)-domain-bearing protein family member (pqn-63)
T06E4.12	-1.48323	8.37839	0.00125141	T06E4.12	-
T06E4.14	-1.34944	8.62311	0.00867294	T06E4.14	-
T06E4.4	-0.609014	10.7468	0.0177477	col-147	COLlagen family member (col-147)
T06E4.8	-1.5557	9.07697	0.00177017	T06E4.8	-
T06E4.9	-1.52953	7.67535	0.000101191	T06E4.9	-
T06E6.10	-0.92751	6.72459	0.023462	T06E6.10	-
T07A5.1	-1.25086	5.57941	0.00121422	T07A5.1	-
T07C12.11	-0.827801	6.53033	0.00463804	T07C12.11	-
T08B2.12	-1.59582	3.76665	0.00436509	T08B2.12	-
T09B9.1	-2.27782	7.6915	0.0002165	T09B9.1	-
T09H2.1	-0.752318	3.68594	0.0403711	cyp-34A4	CYtochrome P450 family member (cyp-34A4)
T10B11.5	-0.592341	6.07409	0.0294668	T10B11.5	-
T10E10.4	-1.25281	7.13884	0.0113653	T10E10.4	-
T10E9.3	-1.43465	5.74457	5.25744e-05	T10E9.3	-
T10H4.12	-0.781269	5.85937	0.0134445	cpr-3	Cysteine PRotease related family member (cpr-3)
T10H9.1	-0.779716	4.94848	0.0110778	T10H9.1	-
T12B5.15	-0.86496	3.6235	0.0283743	T12B5.15	-
T13C2.2	-1.31428	6.9909	0.0212478	T13C2.2	-
T13F3.6	-0.780077	3.99367	0.0259774	T13F3.6	-
T14G12.3	-0.899497	8.51042	0.0118816	tag-18	Temporarily Assigned Gene name family member (tag-18)
T18D3.8	-0.981959	6.40555	0.00790731	T18D3.8	-
T18H9.1	-1.83453	7.88867	2.13947e-05	grd-6	GRounDhog (hedgehog-like family) family member (grd-6)
T19C3.1	-0.969597	5.92877	0.00123082	T19C3.1	-
T19C3.9	-0.862229	4.51616	0.00290509	ttr-7	TransThyretin-Related family domain family member (ttr-7)
T19D2.1	-1.52404	5.81411	0.000981316	T19D2.1	-
T20B3.14	-1.1298	4.63861	0.0047509	T20B3.14	-
T21C9.9	-1.86786	7.35659	0.000637085	T21C9.9	-
T21D11.1	-0.943498	4.31058	0.0197022	T21D11.1	-
T21E8.2	-1.04444	4.01078	0.00762165	pgp-7	P-GlycoProtein related family member (pgp-7)
T21E8.4	-0.74977	4.11578	0.0161934	T21E8.4	-
T22B2.6	-1.90119	6.57961	0.00329051	T22B2.6	-
T22C8.6	-1.13699	5.5791	0.00042894	T22C8.6	-
T22F3.7	-0.69292	4.85643	0.003948	T22F3.7	-
T23B12.5	-1.32838	3.95732	0.000513688	T23B12.5	-
T23F1.6	-1.33083	7.31421	0.0076305	pqn-71	Prion-like-(Q/N-rich)-domain-bearing protein family member (pqn-71)
T23F4.4	-1.25569	5.72625	0.0067689	nas-27	Nematode AStacin protease family member (nas-27)
T23H4.3	-1.01163	3.9614	0.0211413	nas-5	Nematode AStacin protease family member (nas-5)
T24A11.3	-1.44317	8.58214	0.00465147	toh-1	TOllisH (Tolloid and BMP-1 family) family member (toh-1)
T24A6.7	-0.711587	4.14765	0.0177343	T24A6.7	-
T24C12.4	-1.0744	6.05945	0.0212697	T24C12.4	-
T24C2.1	-0.707855	4.69918	0.0225896	ram-5	abnormal RAy Morphology family member (ram-5)
T24C4.4	-1.38222	4.44959	0.000368551	T24C4.4	-
T25E12.10	-0.925339	4.11068	0.00250951	clec-38	C-type LECtin family member (clec-38)
T25E4.1	-1.59445	7.34031	0.0051457	T25E4.1	-
T25G12.11	-0.756502	6.53836	0.0230162	T25G12.11	-
T25G12.3	-0.961916	8.59223	0.0218132	T25G12.3	-
T28C12.5	-0.613938	4.78335	0.0147258	T28C12.5	-
T28C12.6	-1.28199	6.20297	0.00168133	T28C12.6	-
T28F4.4	-0.672782	6.59606	0.0263476	T28F4.4	-
T28F4.6	-0.739023	7.59494	0.0209967	T28F4.6	-
T28H10.2	-1.07991	6.00151	0.0244138	T28H10.2	-
VK10D6R.1	-1.02965	6.51316	0.0281307	cnc-10	CaeNaCin (Caenorhabditis bacteriocin) family member (cnc-10)
W01A8.6	-1.12139	6.3332	0.00614403	W01A8.6	-
W02A2.3	-1.39033	10.0409	0.0135064	pqn-74	Prion-like-(Q/N-rich)-domain-bearing protein family member (pqn-74)
W02B12.1	-0.747555	5.84725	0.0246959	W02B12.1	-
W02D7.2	-0.866274	4.56817	0.030772	clec-218	C-type LECtin family member (clec-218)
W02G9.1	-1.07543	7.47529	0.00698303	ndx-2	NuDiX family member (ndx-2)
W05B2.5	-0.830302	9.87473	0.00286591	col-93	COLlagen family member (col-93)
W05B2.6	-1.60351	7.47055	0.00483531	col-92	COLlagen family member (col-92)
W05E7.3	-1.25312	7.21719	0.00896057	grd-13	GRounDhog (hedgehog-like family) family member (grd-13)
W05H12.2	-0.608632	6.72946	0.0267002	W05H12.2	-
W06A7.4	-0.862466	5.17689	0.00256366	W06A7.4	-
W06D12.1	-0.879934	6.15125	0.0120218	cutl-4	CUTiclin-Like family member (cutl-4)
W06D12.5	-0.86085	4.9939	0.0071332	twk-33	TWiK family of potassium channels family member (twk-33)
W07B8.3	-0.774876	6.03202	0.0181541	W07B8.3	-
W07G9.2	-0.709304	6.58176	0.0329517	W07G9.2	-
W08E12.2	-2.02056	6.37183	0.00023031	W08E12.2	-
W08E12.3	-1.65364	6.61315	0.00105731	W08E12.3	-
W08E12.6	-0.846159	7.85292	0.0353565	W08E12.6	-
W10G11.3	-0.684611	4.11942	0.0120152	W10G11.3	-
Y102A11A.7	-1.50526	7.50429	0.00167102	Y102A11A.7	-
Y102E9.6	-0.624768	3.66326	0.0266824	Y102E9.6	-
Y105C5A.26	-0.940083	6.31486	0.0259375	Y105C5A.26	-
Y105C5A.4	-0.939487	6.12618	0.00287624	abu-5	Activated in Blocked Unfolded protein response family member (abu-5)
Y105C5B.9	-0.636433	8.46447	0.0317752	Y105C5B.9	-
Y119D3B.22	-0.715773	6.07808	0.0381378	fbxa-76	F-box A protein family member (fbxa-76)
Y17D7B.3	-1.20254	4.70014	0.0182011	Y17D7B.3	-
Y17G7B.11	-0.587334	6.08972	0.0286901	Y17G7B.11	-
Y17G9B.6	-0.861354	5.28226	0.00800018	Y17G9B.6	-
Y18D10A.23	-1.5356	6.63083	0.000639325	Y18D10A.23	-
Y19D10B.6	-0.954866	3.68228	0.0224113	Y19D10B.6	-
Y20F4.4	-1.32104	9.05658	6.93502e-05	Y20F4.4	-
Y22D7AL.14	-0.684748	7.04754	0.0204855	Y22D7AL.14	-
Y22D7AL.8	-0.755181	8.33098	0.00502439	sms-3	SphingoMyelin Synthase family member (sms-3)
Y22D7AR.9	-1.00869	4.64525	0.00622628	fbxa-74	F-box A protein family member (fbxa-74)
Y35H6.1	-0.925578	5.44092	0.000178588	Y35H6.1	-
Y37A1A.2	-1.53997	4.98134	0.000695021	Y37A1A.2	-
Y37A1A.3	-0.612949	6.38491	0.0284987	Y37A1A.3	-
Y37B11A.1	-1.66413	5.56302	0.00081318	cutl-23	CUTiclin-Like family member (cutl-23)
Y37F4.6	-0.76109	7.416	0.003789	Y37F4.6	-
Y37F4.7	-0.624422	4.51683	0.0402337	Y37F4.7	-
Y38C1AA.6	-0.7249	5.31941	0.0108466	Y38C1AA.6	-
Y38C1AA.9	-0.857033	5.55605	0.0193897	Y38C1AA.9	-
Y38C1BA.3	-0.988259	9.18821	0.00171159	col-109	COLlagen family member (col-109)
Y38C9B.1	-0.752031	4.52329	0.0154104	cyp-29A3	CYtochrome P450 family member (cyp-29A3)
Y38E10A.13	-0.848369	4.83854	0.0219245	Y38E10A.13	-
Y38E10A.19	-2.17284	4.41045	0.000518815	nhr-235	Nuclear Hormone Receptor family member (nhr-235)
Y38E10A.5	-0.866473	7.00447	0.0456618	clec-4	C-type LECtin family member (clec-4)
Y39A1A.19	-0.749825	5.45227	0.0349164	fmo-3	Flavin-containing MonoOxygenase family member (fmo-3)
Y39D8C.1	-0.931764	7.18573	0.00421162	abt-4	ABC Transporter family member (abt-4)
Y39G8B.10	-1.214	5.30571	0.0327199	Y39G8B.10	-
Y39G8B.7	-1.09399	4.98736	0.0300938	Y39G8B.7	-
Y39G8B.9	-1.38484	4.72851	0.000463913	Y39G8B.9	-
Y40H7A.10	-0.863927	4.01789	0.000726093	Y40H7A.10	-
Y41C4A.8	-0.830328	7.30802	0.00439908	Y41C4A.8	-
Y41D4B.8	-0.706899	7.2606	0.0129673	nhr-92	Nuclear Hormone Receptor family member (nhr-92)
Y42G9A.1	-0.782933	6.5282	0.029725	Y42G9A.1	-
Y42H9B.1	-1.39332	6.99906	0.00366587	col-115	COLlagen family member (col-115)
Y43E12A.2	-0.926287	9.68344	0.00538829	Y43E12A.2	-
Y43F8B.14	-0.869495	4.87574	0.031406	Y43F8B.14	-
Y43F8B.18	-0.882897	6.93794	0.0426768	Y43F8B.18	-
Y43F8B.9	-0.629164	5.84434	0.0264053	Y43F8B.9	-
Y45F10B.16	-0.922511	2.85067	0.00129447	smy-9	NA
Y45F10D.10	-0.668931	5.67255	0.0326981	Y45F10D.10	-
Y45F10D.6	-0.716105	4.23739	0.0111854	Y45F10D.6	-
Y45G12C.1	-0.98097	4.64237	0.000456609	Y45G12C.1	-
Y46D2A.1	-0.614741	4.12166	0.00544817	Y46D2A.1	-
Y46D2A.3	-0.676338	3.83922	0.0255452	Y46D2A.3	-
Y46E12A.1	-0.695975	5.21809	0.0059944	cnc-6	CaeNaCin (Caenorhabditis bacteriocin) family member (cnc-6)
Y46H3A.2	-1.52462	8.32468	0.0354552	hsp-16.41	Heat Shock Protein family member (hsp-16.41)
Y46H3A.3	-2.20787	8.08304	0.0268564	hsp-16.2	Heat Shock Protein family member (hsp-16.2)
Y46H3C.5	-1.54191	9.41228	0.000285818	Y46H3C.5	-
Y46H3C.7	-0.774997	8.78595	0.0115708	Y46H3C.7	-
Y47D3B.6	-1.37996	9.00739	0.00163722	Y47D3B.6	-
Y47D7A.13	-0.816108	12.0915	0.0205376	Y47D7A.13	-
Y47G6A.33	-0.918107	5.90432	0.00118086	Y47G6A.33	-
Y47H10A.4	-0.626507	5.90854	0.0236571	Y47H10A.4	-
Y49F6B.12	-1.29822	6.07408	0.0362418	Y49F6B.12	-
Y4C6B.6	-0.789144	6.14412	0.00801351	Y4C6B.6	-
Y50D4B.1	-1.59618	5.63687	0.021106	Y50D4B.1	-
Y51A2D.12	-0.895963	4.25334	0.00988315	srg-34	Serpentine Receptor, class G (gamma) family member (srg-34)
Y51A2D.15	-1.09466	8.24844	0.012684	Y51A2D.15	-
Y51A2D.21	-1.58358	7.90825	0.000333635	Y51A2D.21	-
Y51A2D.5	-0.882991	6.27086	0.00809119	hmit-1.2	H(+)MyoInositol coTransporter family member (hmit-1.2)
Y51H4A.9	-0.755475	6.4887	0.0051264	col-137	COLlagen family member (col-137)
Y53F4B.28	-0.623225	7.42888	0.0270485	ptr-20	PaTched Related family member (ptr-20)
Y53F4B.33	-0.748125	6.39829	0.0101191	gst-39	Glutathione S-Transferase family member (gst-39)
Y53F4B.45	-1.32095	9.8414	0.0003159	Y53F4B.45	NA
Y53H1B.1	-0.701714	7.57209	0.0150543	cutl-10	CUTiclin-Like family member (cutl-10)
Y56A3A.30	-1.21132	6.37252	5.86262e-05	Y56A3A.30	-
Y57G11A.4	-0.907091	6.83547	0.0054594	Y57G11A.4	-
Y57G11A.5	-0.846629	3.99285	0.00581431	Y57G11A.5	-
Y57G11C.42	-1.91875	8.21699	0.000943626	Y57G11C.42	-
Y58A7A.3	-1.83645	6.66337	0.000780861	Y58A7A.3	-
Y58A7A.5	-2.15939	7.61108	0.00216016	Y58A7A.5	-
Y59C2A.1	-0.698333	6.71058	0.0217461	Y59C2A.1	-
Y5H2A.3	-1.2662	6.29211	0.00386119	abu-4	Activated in Blocked Unfolded protein response family member (abu-4)
Y5H2A.4	-0.908277	5.04662	0.0105726	Y5H2A.4	-
Y66A7A.7	-1.15037	7.75992	8.52721e-05	Y66A7A.7	-
Y66D12A.13	-0.767757	6.13248	0.0103348	Y66D12A.13	-
Y69E1A.5	-0.662334	8.34827	0.0219729	Y69E1A.5	-
Y6B3B.10	-0.953596	6.62338	0.00170077	lagr-1	LAG1 (yeast Longevity-Assurance Gene) Related family member (lagr-1)
Y70D2A.1	-1.26088	4.92419	0.00220066	Y70D2A.1	-
Y71G12B.26	-0.806158	5.81558	0.00796401	Y71G12B.26	-
Y71H2AM.16	-0.899331	6.37409	0.0344144	Y71H2AM.16	-
Y73F4A.3	-0.606153	3.83174	0.0270575	Y73F4A.3	-
Y73F8A.11	-1.19869	4.06803	0.00329009	Y73F8A.11	-
Y75B8A.21	-0.740284	3.79711	0.0156941	fbxa-89	F-box A protein family member (fbxa-89)
Y75B8A.3	-1.20311	5.71055	0.0071561	Y75B8A.3	-
Y76B12C.9	-0.784858	4.98876	0.0241062	Y76B12C.9	-
Y7A9A.1	-0.647555	4.92986	0.0253028	Y7A9A.1	-
Y87G2A.15	-1.53485	5.97067	0.000512487	grd-15	GRounDhog (hedgehog-like family) family member (grd-15)
Y87G2A.16	-0.83293	4.22114	0.00440607	Y87G2A.16	-
Y95B8A.1	-1.54148	7.29595	0.00029135	nas-30	Nematode AStacin protease family member (nas-30)
Y95B8A.2	-1.38471	6.10812	0.00109758	Y95B8A.2	-
ZC168.5	-2.66816	6.47401	3.13132e-05	grl-21	GRound-Like (grd related) family member (grl-21)
ZC513.2	-0.861628	6.36112	0.0216552	ZC513.2	-
ZK1010.4	-1.73789	8.32109	0.00152293	ZK1010.4	-
ZK1037.6	-0.979448	4.56415	0.0235509	ZK1037.6	-
ZK1086.2	-0.926654	4.85037	0.0359857	ZK1086.2	-
ZK1307.2	-1.80332	6.52595	0.000345309	ZK1307.2	-
ZK218.11	-0.736178	4.26425	0.0291889	ZK218.11	-
ZK270.1	-1.039	9.40789	0.000883771	ptr-23	PaTched Related family member (ptr-23)
ZK353.2	-1.13589	6.20545	0.0166972	ZK353.2	-
ZK353.5	-0.878064	4.18852	0.0171261	ZK353.5	-
ZK402.2	-1.6389	5.39483	0.00649366	ZK402.2	-
ZK430.8	-1.4221	8.20422	0.000243191	mlt-7	MoLTing defective family member (mlt-7)
ZK617.2	-1.50917	5.87354	0.00120103	lips-6	LIPaSe related family member (lips-6)
ZK637.15	-0.859045	5.10295	0.036836	ZK637.15	-
ZK662.2	-1.40546	6.56763	0.000595678	ZK662.2	-
ZK666.1	-0.800857	6.03678	0.0145837	ZK666.1	-
ZK757.1	-0.669529	4.25136	0.0196738	ZK757.1	-
ZK809.1	-0.845999	3.91149	0.00784423	ZK809.1	-
ZK84.1	-1.10925	8.77591	0.00943012	ZK84.1	-
ZK863.8	-1.12698	7.29475	0.00326203	ZK863.8	-
ZK896.4	-0.859907	5.24291	0.0468703	ZK896.4	-

## Sheet: L3 up in hpl-2
ID	logFC	AveExpr	P.Value	Gene.Public.Name	Description
B0035.6	2.24351	7.77703	0.00121007	B0035.6	-
B0205.4	1.0822	6.61537	0.0185591	B0205.4	-
B0222.11	0.878574	4.01165	0.00119234	B0222.11	-
B0250.2	0.766568	7.36181	0.00212771	B0250.2	-
B0261.7	2.58365	10.0076	0.000132434	B0261.7	-
B0284.1	1.39512	5.62741	0.00341581	B0284.1	-
B0336.12	0.854835	6.39758	0.0329429	B0336.12	-
B0365.1	1.09973	8.71538	0.00189538	B0365.1	-
B0391.10	1.51209	5.36603	7.96595e-06	B0391.10	-
B0454.1	1.27271	8.73064	0.000415381	lin-8	abnormal cell LINeage family member (lin-8)
B0507.10	2.65386	7.29975	0.000160927	B0507.10	-
B0507.6	1.82742	3.84884	1.19033e-05	B0507.6	-
B0507.8	2.80886	5.45409	0.000117782	B0507.8	-
B0511.1	1.01552	7.69198	0.0412689	fkb-7	FK506-Binding protein family member (fkb-7)
B0554.6	1.50487	4.50896	4.01154e-05	dod-20	Downstream Of DAF-16 (regulated by DAF-16) family member (dod-20)
BE0003N10.3	0.619905	7.86751	0.0308076	BE0003N10.3	-
C01G5.2	1.0877	6.99588	0.0296755	prg-2	Piwi (fruitfly) Related Gene family member (prg-2)
C02G6.3	0.604723	6.39111	0.037222	C02G6.3	-
C03B8.1	1.47522	4.51133	0.000903889	C03B8.1	-
C03B8.2	1.17542	4.71421	0.0435649	C03B8.2	-
C03B8.4	1.07074	10.1296	0.0014029	lin-13	abnormal cell LINeage family member (lin-13)
C03C10.5	0.645229	7.10034	0.0404178	C03C10.5	-
C04B4.2	1.82255	6.60432	0.0100393	C04B4.2	-
C04F12.1	1.32997	8.14484	0.0132845	C04F12.1	-
C04F12.9	2.57504	7.8289	2.01357e-05	rnh-1.3	RNase H family member (rnh-1.3)
C04G6.13	1.04776	3.60278	0.00163033	C04G6.13	-
C04G6.6	0.968565	5.58355	0.00326402	C04G6.6	-
C05C9.1	0.852189	5.29217	0.0135084	C05C9.1	-
C05E11.7	0.707552	5.6862	0.035033	C05E11.7	-
C06A5.6	2.05067	8.14584	0.00272816	C06A5.6	-
C06E1.1	1.40669	8.60875	1.46287e-05	C06E1.1	-
C08E3.8	2.01315	4.41595	2.57503e-05	fbxa-165	F-box A protein family member (fbxa-165)
C08E3.9	0.940574	4.21677	0.0193142	fbxa-166	F-box A protein family member (fbxa-166)
C08E8.9	2.58019	5.13976	0.0005968	C08E8.9	-
C09F12.2	0.795805	4.14892	0.0219629	C09F12.2	-
C09H10.6	0.679728	8.68255	0.0112486	nasp-1	NASP (human Nuclear Autoantigenic Sperm Protein) homolog family member (nasp-1)
C09H10.7	1.08576	9.1616	0.000115524	C09H10.7	-
C09H10.9	0.854869	4.6451	0.0055849	C09H10.9	-
C10A4.7	1.46567	4.27934	0.00264928	C10A4.7	-
C10F3.2	0.682224	7.17611	0.033297	dhs-16	DeHydrogenases, Short chain family member (dhs-16)
C10G11.9	0.798032	6.16537	0.00622941	C10G11.9	-
C11H1.5	0.730852	6.47662	0.0316631	C11H1.5	-
C13C4.4	0.768157	8.15511	0.0224699	C13C4.4	-
C13D9.7	0.865096	4.90782	0.00646689	ncx-8	Na/Ca eXchangers family member (ncx-8)
C14C6.2	1.37427	6.23802	0.0111006	C14C6.2	-
C14C6.4	1.58738	4.11128	0.00837971	nhr-155	Nuclear Hormone Receptor family member (nhr-155)
C14F11.6	0.859262	9.99337	0.0194823	C14F11.6	-
C15C8.3	1.22453	6.55545	0.00478235	C15C8.3	-
C15F1.2	1.45473	5.57505	0.00165545	C15F1.2	-
C16C10.3	2.46154	10.226	0.000431662	C16C10.3	-
C17B7.11	0.656621	6.47901	0.0445852	fbxa-65	F-box A protein family member (fbxa-65)
C17B7.5	1.00575	4.01207	0.0351414	C17B7.5	-
C17F4.2	1.10331	5.75933	0.00881768	C17F4.2	-
C17F4.6	2.06119	6.66097	1.04667e-06	gcy-19	Guanylyl CYclase family member (gcy-19)
C17H1.7	2.0507	4.8512	0.000679115	C17H1.7	-
C24G7.2	0.930889	5.05073	0.00806871	C24G7.2	-
C25E10.4	0.686759	3.95648	0.0213929	C25E10.4	-
C25F9.2	0.791147	4.72442	0.0114757	C25F9.2	-
C26F1.5	0.596412	8.27188	0.03961	grl-10	GRound-Like (grd related) family member (grl-10)
C27A7.2	0.771305	4.77076	0.00625814	C27A7.2	-
C27C7.1	2.64755	6.86577	0.00314764	C27C7.1	-
C27C7.3	1.31962	5.90275	0.00718967	nhr-74	Nuclear Hormone Receptor family member (nhr-74)
C27C7.4	1.0734	3.47355	0.00713287	nhr-73	Nuclear Hormone Receptor family member (nhr-73)
C28C12.4	1.35085	5.73386	0.00282339	C28C12.4	-
C29E4.4	0.751415	7.21125	0.00454246	npp-15	Nuclear Pore complex Protein family member (npp-15)
C29E4.7	1.16025	6.46768	0.00245004	gsto-1	Glutathione S-Transferase, Omega class family member (gsto-1)
C29H12.5	2.2678	6.79422	1.76072e-05	C29H12.5	-
C30A5.2	0.688648	6.07998	0.00768321	rfs-1	Rad-51 (Fifty one) like, Short family member (rfs-1)
C31B8.4	1.22287	4.20441	0.0308325	C31B8.4	-
C31H2.2	0.964761	8.41782	0.0148796	dpy-8	DumPY : shorter than wild-type family member (dpy-8)
C32D5.1	0.750795	5.16057	0.0163327	C32D5.1	-
C32D5.11	0.660415	9.4697	0.0213311	C32D5.11	-
C32H11.10	2.95224	5.37908	5.65469e-06	dod-21	Downstream Of DAF-16 (regulated by DAF-16) family member (dod-21)
C32H11.9	2.90523	5.28914	6.78622e-06	C32H11.9	-
C33C12.11	1.39971	5.86537	0.00655	C33C12.11	-
C33C12.4	1.51058	5.22363	0.00215482	C33C12.4	-
C33C12.5	1.31577	5.74735	0.000159702	fbxb-38	F-box B protein family member (fbxb-38)
C33C12.7	2.22999	5.3999	3.65841e-06	C33C12.7	-
C33C12.8	1.0743	5.58008	0.000428221	C33C12.8	-
C33D9.10	2.00556	5.58232	0.000266661	C33D9.10	-
C33H5.15	0.644968	8.35287	0.0256769	sgo-1	(S. pombe chromosome segregation protein) homolog family member (sgo-1)
C34F6.1	1.23238	7.68658	0.00812065	C34F6.1	-
C35A11.2	0.918914	4.60196	0.00190883	C35A11.2	-
C36A4.2	1.01354	5.64928	0.0113403	cyp-25A2	CYtochrome P450 family member (cyp-25A2)
C36A4.5	0.937566	7.69463	0.00344095	C36A4.5	-
C36C9.3	1.92146	6.40285	0.00047935	fbxa-170	F-box A protein family member (fbxa-170)
C38D4.3	1.06499	9.0312	0.00078961	mel-28	Maternal Effect Lethal family member (mel-28)
C38D9.2	2.88719	5.79288	3.45006e-09	C38D9.2	-
C39E9.4	1.21119	5.08339	0.00596836	scl-6	SCP-Like extracellular protein family member (scl-6)
C40A11.1	0.91286	4.47558	0.000395263	math-18	MATH (meprin-associated Traf homology) domain containing family member (math-18)
C40A11.8	0.747323	4.15003	0.0374451	C40A11.8	-
C40H1.1	1.89472	6.90932	0.000565851	cpb-1	CPEB polyA binding family member (cpb-1)
C40H1.4	0.875982	7.78844	0.0258145	elo-4	fatty acid ELOngation family member (elo-4)
C40H1.7	0.829208	4.12262	0.00820484	C40H1.7	-
C41C4.11	1.54243	7.04481	0.0375614	C41C4.11	-
C41D11.6	1.19479	5.74341	0.00013692	C41D11.6	-
C44B12.6	1.84383	5.35103	2.20401e-06	C44B12.6	-
C44B7.12	1.11259	7.83748	0.00425519	C44B7.12	-
C44H4.2	0.801099	9.50442	0.0199266	sym-5	SYnthetic lethal with Mec family member (sym-5)
C44H9.4	1.30027	4.1175	7.46536e-05	C44H9.4	-
C45G7.5	1.06702	7.23674	0.00158182	cdh-10	CaDHerin family member (cdh-10)
C46G7.5	1.27321	5.47127	0.00219829	C46G7.5	-
C47A10.1	1.48605	4.98173	0.00034195	pgp-9	P-GlycoProtein related family member (pgp-9)
C47E8.8	0.828817	5.72187	0.00242947	set-5	SET (trithorax/polycomb) domain containing family member (set-5)
C48C5.3	0.599834	5.74931	0.0483491	C48C5.3	-
C49C8.2	0.957992	5.38348	0.0425308	C49C8.2	-
C49F5.6	1.01434	5.44034	0.00344903	C49F5.6	-
C50H11.8	0.749256	3.99305	0.00897961	C50H11.8	-
C51F7.3	0.979951	5.77891	0.0190045	C51F7.3	-
C52D10.1	0.671907	6.64319	0.0333554	C52D10.1	-
C52D10.3	0.94825	6.38399	0.0121523	C52D10.3	-
C53A5.9	3.0363	5.3102	1.21656e-06	C53A5.9	-
C53D5.2	0.723932	6.65535	0.0207908	C53D5.2	-
C54C8.4	0.672177	4.90574	0.028344	C54C8.4	-
C54D10.8	1.96105	4.34204	5.70062e-05	C54D10.8	-
C55A6.7	0.855254	6.46591	0.0354937	C55A6.7	-
C56E10.1	0.631795	5.55743	0.0465792	nhr-173	Nuclear Hormone Receptor family member (nhr-173)
C56G3.2	2.69879	5.93803	6.57326e-06	C56G3.2	-
CD4.10	0.978	7.47645	0.0294757	CD4.10	NA
CD4.8	1.13962	6.98241	0.00287006	CD4.8	-
D1005.2	0.877135	6.91623	0.0358428	D1005.2	-
D1081.9	4.50439	7.9706	4.34641e-09	D1081.9	-
D2013.3	0.983752	5.6341	0.0178706	D2013.3	-
D2023.7	1.40022	5.84079	0.000649201	col-158	COLlagen family member (col-158)
E04D5.4	1.71808	4.96622	0.000862338	E04D5.4	-
EGAP4.1	0.778542	7.42282	0.0495573	EGAP4.1	-
F01D4.8	0.758722	4.96069	0.00365331	F01D4.8	-
F01E11.1	1.12062	8.59634	0.00627893	ugt-57	UDP-GlucuronosylTransferase family member (ugt-57)
F01G10.3	0.823075	4.17614	0.0381806	ech-9	Enoyl-CoA Hydratase family member (ech-9)
F02C12.3	0.607337	4.91895	0.0306808	F02C12.3	-
F07E5.9	2.14223	4.3267	1.16775e-05	F07E5.9	-
F08A8.8	1.35137	4.47121	0.0105955	F08A8.8	-
F08F1.5	0.59725	6.63836	0.0419225	ced-8	CEll Death abnormality family member (ced-8)
F08G2.5	0.980411	5.61617	0.020673	F08G2.5	-
F08H9.8	0.835713	4.97561	0.00904143	clec-54	C-type LECtin family member (clec-54)
F09C8.1	0.95731	7.46729	0.00069187	F09C8.1	-
F09F9.2	0.720378	8.94881	0.0294341	F09F9.2	-
F10E7.11	0.779403	7.64265	0.00390436	F10E7.11	-
F10E7.2	1.507	6.69735	0.000193272	F10E7.2	-
F11A1.2	0.614613	5.6397	0.0120539	F11A1.2	-
F11A5.6	1.74835	4.90539	0.00218159	F11A5.6	-
F11A6.2	2.11191	7.80509	1.97964e-06	scrm-4	SCRaMblase (phospholipid scramblase) family member (scrm-4)
F11E6.2	0.811908	5.67578	0.0199322	grl-24	GRound-Like (grd related) family member (grl-24)
F12F6.9	0.922165	7.58002	0.00792525	col-128	COLlagen family member (col-128)
F13H8.11	0.610105	6.28717	0.0325626	F13H8.11	-
F14F3.4	1.02583	5.74727	0.00977739	F14F3.4	-
F15B9.6	2.67455	4.5936	6.87073e-09	F15B9.6	-
F15D4.5	6.14214	7.35746	6.48964e-13	F15D4.5	-
F15D4.6	3.28869	5.89838	1.05869e-07	F15D4.6	-
F15E6.1	1.06712	8.63485	0.000207354	set-9	SET (trithorax/polycomb) domain containing family member (set-9)
F15H10.10	1.34712	4.28704	0.0266098	F15H10.10	-
F16B4.6	0.70797	5.39562	0.014374	F16B4.6	-
F16H6.1	1.70475	7.65574	0.000248393	clec-42	C-type LECtin family member (clec-42)
F17A9.3	0.914419	6.83365	0.0253916	F17A9.3	-
F18A11.2	0.768663	7.4707	0.0311082	F18A11.2	-
F19C7.4	0.970074	4.32833	0.000684127	F19C7.4	-
F20B6.7	0.860288	6.22059	0.0148771	F20B6.7	-
F20G2.1	1.70604	6.05824	0.000157485	F20G2.1	-
F21A3.5	0.918572	6.2758	0.00850393	F21A3.5	-
F21A9.2	0.600186	6.85179	0.0337226	F21A9.2	-
F21E9.2	0.905505	6.58718	0.00854327	F21E9.2	-
F21F3.4	0.872733	5.21165	0.00918835	F21F3.4	-
F22D6.1	1.05221	6.39873	0.00064783	kin-14	protein KINase family member (kin-14)
F22D6.6	1.26211	7.62564	0.00081303	ekl-1	Enhancer of Ksr-1 Lethality family member (ekl-1)
F22D6.9	1.22805	4.70971	0.000177281	F22D6.9	-
F22F1.1	0.683837	10.3201	0.0311268	hil-3	HIstone H1 Like family member (hil-3)
F22G12.1	1.4101	4.63327	0.0146511	F22G12.1	-
F22G12.7	0.98979	3.9143	0.00260381	F22G12.7	-
F22G12.8	0.980704	4.40189	0.00494901	F22G12.8	-
F23F12.3	1.29017	4.64893	0.00666516	F23F12.3	-
F25D1.3	0.818735	4.25339	0.0475064	F25D1.3	-
F26D10.10	2.55423	8.65599	0.00183362	gln-5	GLutamiNe synthetase (glutamate-ammonia ligase) family member (gln-5)
F26D11.13	2.18384	4.16377	0.000156558	F26D11.13	-
F26D2.2	2.26293	6.49611	7.2037e-07	syp-1	SYnaPsis in meiosis abnormal family member (syp-1)
F26H11.4	0.825562	6.04542	0.0178562	F26H11.4	-
F27B3.5	0.674989	4.56965	0.00875459	F27B3.5	-
F27B3.7	1.17716	5.84973	5.03642e-05	F27B3.7	-
F27C8.4	1.69192	7.30522	0.000308902	spp-18	SaPosin-like Protein family member (spp-18)
F27D9.6	0.600977	9.55285	0.042441	dhs-29	DeHydrogenases, Short chain family member (dhs-29)
F28B4.1	1.1309	4.89312	0.000304631	F28B4.1	-
F28F8.7	2.83844	7.69972	3.49399e-06	F28F8.7	-
F28F8.9	1.19038	8.14553	0.00158523	F28F8.9	-
F28G4.2	1.17105	4.9823	0.00638041	F28G4.2	-
F29C12.5	0.813979	3.95101	0.0200807	bath-45	BTB and MATH domain containing family member (bath-45)
F30F8.1	1.39894	7.91198	0.0476232	F30F8.1	-
F31F4.11	1.4	4.28718	0.0057757	F31F4.11	-
F32B5.9	1.87525	6.46771	0.0407636	F32B5.9	-
F32D1.11	0.946841	7.95609	0.004163	F32D1.11	-
F32E10.2	0.810239	7.78191	0.0138649	F32E10.2	-
F33H12.7	1.46369	5.46297	0.00138087	F33H12.7	-
F33H1.4	0.976648	7.93508	0.000132373	F33H1.4	-
F35B12.3	0.90681	5.67557	0.0211052	F35B12.3	-
F35C5.7	1.11548	5.20979	0.00932639	clec-64	C-type LECtin family member (clec-64)
F35C8.5	3.64919	6.39062	1.36135e-06	F35C8.5	-
F35F10.1	0.62129	3.82898	0.0215394	F35F10.1	-
F35F10.11	1.11652	8.63434	0.000446433	F35F10.11	-
F35F10.6	1.19045	4.77274	8.57777e-05	F35F10.6	-
F35F10.7	1.11192	4.10648	0.0147936	F35F10.7	-
F36D1.3	0.963315	4.85261	0.00204949	sru-47	Serpentine Receptor, class U family member (sru-47)
F37D6.1	1.04705	8.39897	9.13932e-05	mus-101	MUS (Drosophila mutagen sensitive) related family member (mus-101)
F37H8.2	0.922788	6.78578	0.00130687	F37H8.2	-
F38A1.14	2.03322	6.48739	0.000623774	clec-169	C-type LECtin family member (clec-169)
F38A1.5	0.948497	6.93546	0.00824802	clec-166	C-type LECtin family member (clec-166)
F38B7.5	1.81412	6.81984	0.000162261	duo-1	Deubiquitylating with USP/UBP and OTU domains family member (duo-1)
F40D4.13	1.35169	5.47033	0.00923395	F40D4.13	-
F41D3.10	1.51879	4.3276	0.0335888	oac-25	O-ACyltransferase homolog family member (oac-25)
F42C5.2	0.636772	4.5446	0.0307049	F42C5.2	-
F42G2.4	1.70872	5.67013	8.32822e-06	fbxa-182	F-box A protein family member (fbxa-182)
F42G2.5	1.36722	5.41555	0.000810166	F42G2.5	-
F43C11.7	0.685439	4.6851	0.0353252	F43C11.7	-
F44A6.3	0.670463	5.92787	0.0455956	F44A6.3	-
F44F1.4	1.71845	7.30815	0.000843683	F44F1.4	-
F44G3.10	1.06471	4.2974	0.0201112	F44G3.10	-
F46G11.2	0.822532	6.52819	0.0129377	F46G11.2	-
F47B10.5	1.19953	5.99752	0.00741435	F47B10.5	-
F47C12.1	1.09022	7.86773	0.0479529	F47C12.1	-
F47C12.2	1.55616	8.1389	0.0146845	clec-78	C-type LECtin family member (clec-78)
F47G4.3	0.585468	4.96426	0.0222076	gpdh-1	Glycerol-3-Phosphate DeHydrogenase family member (gpdh-1)
F47G6.4	0.949906	6.34518	0.000624944	spe-15	defective SPErmatogenesis family member (spe-15)
F47H4.10	0.925887	4.08137	0.024643	skr-5	SKp1 Related (ubiquitin ligase complex component) family member (skr-5)
F47H4.8	1.18257	4.45823	0.00101664	fbxa-188	F-box A protein family member (fbxa-188)
F47H4.9	0.707936	3.78674	0.0138048	fbxa-189	F-box A protein family member (fbxa-189)
F49E11.2	0.973772	6.79732	0.0209101	F49E11.2	-
F49H6.5	0.850277	3.92079	0.00421222	F49H6.5	-
F52C6.11	1.65663	6.15611	0.0100109	bath-2	BTB and MATH domain containing family member (bath-2)
F52E1.5	0.728416	6.52858	0.00652193	F52E1.5	-
F52H2.3	0.645486	6.84914	0.0455294	F52H2.3	-
F52H2.5	1.27272	7.08387	0.000598896	F52H2.5	-
F53A2.3	1.03592	7.62204	0.000748832	F53A2.3	-
F53B3.2	1.5068	5.05369	0.000470419	F53B3.2	-
F53G12.13	1.25413	5.40878	0.0215443	F53G12.13	-
F53G12.8	1.24187	5.27686	0.0253165	F53G12.8	-
F53G12.9	1.09171	4.29175	0.0359844	F53G12.9	-
F53H4.6	0.815475	5.75709	0.000833712	F53H4.6	-
F54B11.10	0.883479	5.93036	0.00329581	F54B11.10	-
F54F7.6	3.68651	6.8211	3.28767e-05	F54F7.6	-
F55A11.5	0.864789	5.9788	0.0159267	acl-10	ACyLtransferase-like family member (acl-10)
F55G1.6	0.878045	6.28679	0.00787943	F55G1.6	-
F56A3.4	1.3187	9.76871	7.46829e-05	spd-5	SPindle Defective family member (spd-5)
F56A6.4	0.939687	7.17984	0.00695137	F56A6.4	-
F56C9.3	1.09912	7.8185	0.0396757	F56C9.3	-
F56D2.3	0.833648	8.08505	0.0234608	F56D2.3	-
F56D6.8	0.920188	4.90745	0.0165107	F56D6.8	-
F57B9.3	0.750267	4.3848	0.0245402	F57B9.3	-
F57C9.5	1.41704	7.30662	0.0365727	htp-3	Him-Three Paralog family member (htp-3)
F57G4.1	1.73152	3.9018	0.00120909	F57G4.1	-
F58A4.2	1.95977	9.44165	0.00419095	F58A4.2	-
F58F6.5	1.41621	4.02632	0.0479784	F58F6.5	-
F58G1.1	3.48808	7.91453	3.22323e-05	F58G1.1	-
F58H10.1	0.89183	8.93288	0.0402035	F58H10.1	-
F58H1.2	0.877402	7.26206	0.0257933	F58H1.2	-
F59H6.10	0.644928	5.69122	0.0170271	bath-3	BTB and MATH domain containing family member (bath-3)
F59H6.3	1.16984	8.45853	0.0133458	F59H6.3	-
F59H6.7	0.926784	5.80113	0.00263841	cya-2	CYclin A family member (cya-2)
H02I12.1	2.46613	9.34067	0.000273173	cbd-1	Chitin-Binding Domain protein family member (cbd-1)
H04D03.1	3.27719	9.1456	1.58024e-08	H04D03.1	-
H09I01.1	0.631544	3.23249	0.0376274	H09I01.1	-
H11L12.1	2.20588	6.72351	8.3108e-05	H11L12.1	-
H14E04.1	0.885425	6.4798	0.0238237	H14E04.1	-
H17B01.3	1.31813	4.14651	0.000638335	lips-14	LIPaSe related family member (lips-14)
H24K24.5	0.632821	8.61436	0.0312709	fmo-5	Flavin-containing MonoOxygenase family member (fmo-5)
H41C03.1	0.894993	6.1171	0.0220034	H41C03.1	-
K01A2.3	1.88521	8.28731	0.00300626	K01A2.3	-
K01C8.5	1.87381	6.47918	3.50911e-05	gei-14	GEX Interacting protein family member (gei-14)
K01G5.3	2.15599	5.81921	1.29632e-05	K01G5.3	-
K02D3.1	0.700973	6.22058	0.025174	K02D3.1	-
K02H11.4	1.16505	4.10147	0.00443237	K02H11.4	-
K03C7.3	0.989404	5.13005	0.0481505	K03C7.3	-
K03H4.2	1.67305	7.90974	0.00217287	K03H4.2	-
K04C2.8	0.734815	4.38916	0.022324	K04C2.8	-
K05C4.9	1.64571	7.00215	0.00285536	K05C4.9	-
K06A5.1	1.12306	7.07981	0.00257425	K06A5.1	-
K06B4.15	1.56026	5.17348	0.00239421	K06B4.15	-
K06B4.4	0.791679	3.90436	0.0362044	K06B4.4	-
K06C4.17	0.926242	6.6788	0.0278737	K06C4.17	-
K07A12.2	0.712488	9.63182	0.0220138	K07A12.2	-
K07D4.4	1.21093	6.21899	0.0363516	K07D4.4	-
K07D4.5	1.16823	5.46828	0.00763028	K07D4.5	-
K07D4.9	0.988364	7.37712	0.00368692	K07D4.9	-
K08A2.4	0.951385	6.93491	0.0251097	K08A2.4	-
K08B12.1	0.820519	8.35314	0.0204703	K08B12.1	-
K08E7.3	2.42342	7.32751	0.000318512	let-99	LEThal family member (let-99)
K08F4.11	0.942073	7.19386	0.0136179	gst-3	Glutathione S-Transferase family member (gst-3)
K08F8.2	1.04953	9.58164	0.0264342	atf-2	ATF (cAMP-dependent transciption factor) family member (atf-2)
K09C4.5	1.50822	4.91479	0.000317635	K09C4.5	-
K09H11.3	1.29808	7.03617	0.00313586	rga-3	Rho GTPase Activating protein family member (rga-3)
K10D3.4	0.963741	10.4536	0.0448376	K10D3.4	-
K10G4.5	0.786892	3.81043	0.00284453	K10G4.5	-
K10G9.3	0.98947	7.5095	0.00186709	pad-2	PAtterning Defective family member (pad-2)
K12D12.5	1.68666	6.36622	0.00620182	K12D12.5	-
M01E5.7	0.615059	3.08227	0.0485206	sls-2.9	-
M01G12.12	1.39859	6.32311	2.44326e-05	rrf-2	RNA-dependent RNA polymerase Family family member (rrf-2)
M03A1.8	0.92535	5.761	0.0154075	M03A1.8	-
M03B6.3	1.03481	10.4473	0.0321357	M03B6.3	-
M03C11.1	0.610173	8.35484	0.0222747	M03C11.1	-
M60.7	0.749088	5.80596	0.0424654	M60.7	-
M7.2	1.18643	6.93655	0.00389383	klc-1	Kinesin Light Chain family member (klc-1)
R01H10.4	0.77072	6.86141	0.0447819	R01H10.4	-
R02F2.2	0.742729	7.07279	0.0459924	R02F2.2	-
R03D7.2	0.888586	5.88663	0.0153655	R03D7.2	-
R03D7.5	0.672727	3.72294	0.0399273	R03D7.5	-
R03H10.6	3.63224	6.16033	2.85393e-09	R03H10.6	-
R05G6.5	0.688321	4.35994	0.0490472	R05G6.5	-
R05G6.9	0.619956	4.49214	0.046044	R05G6.9	-
R05H10.6	1.1004	6.86524	0.0140707	cdh-7	CaDHerin family member (cdh-7)
R06A10.3	0.971138	4.82907	0.0469606	R06A10.3	-
R06C7.1	1.53225	8.34289	0.0322341	R06C7.1	-
R07B1.6	1.23367	4.37539	0.00625844	R07B1.6	-
R07B1.7	1.02859	4.73367	0.00831309	R07B1.7	-
R07C3.12	0.633434	4.17812	0.0192154	clec-44	C-type LECtin family member (clec-44)
R08B4.5	0.620818	3.51401	0.0188904	R08B4.5	-
R09A1.3	0.82298	6.65331	0.0131246	R09A1.3	-
R119.7	1.13134	7.91473	0.0282518	rnp-8	RNP (RRM RNA binding domain) containing family member (rnp-8)
R11G11.6	1.09082	4.28176	0.00347895	R11G11.6	-
R13H9.1	0.750148	5.81235	0.0479561	rmd-6	Regulator of Microtubule Dynamics family member (rmd-6)
R144.10	1.18245	5.78144	0.0110692	R144.10	-
R193.2	0.873487	8.02357	0.0427872	R193.2	-
R52.8	2.62649	6.44669	3.56912e-05	math-36	MATH (meprin-associated Traf homology) domain containing family member (math-36)
R52.9	2.13338	6.04169	9.86482e-07	math-37	MATH (meprin-associated Traf homology) domain containing family member (math-37)
R57.2	0.913946	8.99728	0.0302814	R57.2	-
T01E8.5	1.05006	9.032	0.0072108	T01E8.5	-
T01G5.8	3.1149	8.07926	0.000153485	T01G5.8	-
T02B5.1	1.12788	5.93426	0.00199777	T02B5.1	-
T03F1.9	0.755479	8.94915	0.00959487	hcp-4	HoloCentric chromosome binding Protein family member (hcp-4)
T03G6.1	0.785734	9.38208	0.0189829	T03G6.1	-
T05A8.1	0.749057	3.73995	0.0089562	T05A8.1	-
T05B9.1	3.07764	10.5298	3.99538e-05	T05B9.1	-
T05C1.3	1.01928	6.65535	0.00284471	T05C1.3	-
T06E6.15	1.29925	4.53777	0.00582814	T06E6.15	-
T06E6.5	1.11015	4.04843	0.00111235	fbxa-135	F-box A protein family member (fbxa-135)
T07D3.1	0.693005	4.58387	0.00882638	fbxa-200	F-box A protein family member (fbxa-200)
T07G12.8	0.806437	7.62105	0.00358648	T07G12.8	-
T07H3.2	0.835528	3.99318	0.0119299	bath-46	BTB and MATH domain containing family member (bath-46)
T07H8.6	0.989711	8.25648	0.0234621	ptr-15	PaTched Related family member (ptr-15)
T08B1.6	0.876783	6.42725	0.0056643	T08B1.6	-
T08D2.6	0.936215	6.28507	0.0432617	T08D2.6	-
T08E11.1	1.53254	4.05696	9.77073e-05	T08E11.1	-
T08G2.2	1.06788	6.11414	0.00335941	T08G2.2	-
T09F5.1	0.7821	6.66232	0.0333409	T09F5.1	-
T10B9.2	1.98861	4.94657	2.40113e-05	cyp-13A5	CYtochrome P450 family member (cyp-13A5)
T11F9.13	1.85012	5.17851	0.00943009	T11F9.13	-
T12E12.2	0.749722	7.05816	0.0189971	T12E12.2	-
T12E12.3	1.14518	7.92369	0.000179226	T12E12.3	-
T12E12.6	1.73148	5.75876	0.000418038	T12E12.6	-
T13C5.7	0.605957	5.72185	0.0305025	T13C5.7	-
T13F2.4	0.885568	4.28572	0.0243595	T13F2.4	-
T14B4.6	0.975996	9.28152	0.00850734	dpy-2	DumPY : shorter than wild-type family member (dpy-2)
T16G12.3	1.99163	8.21769	0.0237345	T16G12.3	-
T17H7.1	1.6587	8.09041	0.000222257	T17H7.1	-
T19C4.1	0.937595	7.47942	0.0432287	T19C4.1	-
T19C9.8	1.082	5.23603	0.0045871	T19C9.8	-
T20F5.5	0.899352	5.28547	0.00733921	T20F5.5	-
T21C12.8	0.932564	4.81502	0.0235948	T21C12.8	-
T21C9.8	1.43407	4.13323	0.000576145	ttr-23	TransThyretin-Related family domain family member (ttr-23)
T21E3.2	1.50333	5.38304	1.68578e-05	T21E3.2	-
T21G5.3	2.15061	8.76168	0.000466421	glh-1	Germ-Line Helicase family member (glh-1)
T22F3.6	0.791597	3.93964	0.0291276	srh-212	Serpentine Receptor, class H family member (srh-212)
T22F7.1	0.719268	8.40231	0.00197274	T22F7.1	-
T22F7.3	1.16056	7.09257	0.0208842	T22F7.3	-
T22F7.5	0.973798	7.11079	0.036106	T22F7.5	-
T23G11.3	1.60843	8.768	0.0144234	gld-1	defective in Germ Line Development family member (gld-1)
T24C2.5	0.612547	6.7938	0.0324378	T24C2.5	-
T24C4.7	1.66662	5.99621	3.19059e-05	ztf-18	Zinc finger Transcription Factor family member (ztf-18)
T24D5.5	1.92684	4.9151	0.000280404	T24D5.5	-
T24D5.6	1.33103	7.8736	2.28216e-05	T24D5.6	-
T26C11.7	0.82746	9.01738	0.00400902	ceh-39	Homeobox family member (ceh-39)
T26F2.3	1.50159	5.03552	0.00369401	T26F2.3	-
T26H2.7	1.01425	5.02661	0.000561143	oac-49	O-ACyltransferase homolog family member (oac-49)
T26H2.8	0.805335	4.18764	0.00682232	srr-2	Serpentine Receptor, class R family member (srr-2)
T26H2.9	0.640929	7.47298	0.0224266	nhr-79	Nuclear Hormone Receptor family member (nhr-79)
T27C10.3	2.10414	7.60965	2.40199e-06	mop-25.3	MO25 (MOuse embryo scaffolding Protein) homolog family member (mop-25.3)
T27D12.3	1.3849	4.48295	0.00364485	clec-144	C-type LECtin family member (clec-144)
T27F6.2	3.36272	6.67298	9.56652e-07	clec-12	C-type LECtin family member (clec-12)
T28A11.21	0.775635	9.1219	0.0480758	fbxa-64	F-box A protein family member (fbxa-64)
T28A11.4	0.705097	3.82018	0.039746	T28A11.4	-
T28A8.3	1.35917	6.64461	0.000468046	T28A8.3	-
T28A8.4	1.58284	6.01745	0.00846602	T28A8.4	-
T28A8.5	1.69184	7.3384	0.00160768	T28A8.5	-
T28A8.6	1.68095	6.22967	9.35592e-05	T28A8.6	-
W01A8.3	0.865118	5.26767	0.0159256	cutl-6	CUTiclin-Like family member (cutl-6)
W01F3.2	1.05338	4.89312	0.000173195	W01F3.2	-
W02A2.6	1.31539	7.48119	0.0315429	rec-8	abnormal RECombination family member (rec-8)
W02A2.7	1.35717	8.82691	0.0249592	mex-5	Muscle EXcess family member (mex-5)
W02C12.1	1.05436	7.58735	0.0455738	W02C12.1	-
W02D9.3	0.729656	7.92784	0.0290119	W02D9.3	-
W03B1.1	0.801181	6.37132	0.0434322	W03B1.1	-
W03D2.6	2.85593	6.20978	9.342e-06	W03D2.6	-
W03F11.5	1.02199	5.12969	0.00615166	W03F11.5	-
W03G1.8	1.07409	3.73572	0.00044379	W03G1.8	-
W03G9.3	3.41225	7.79234	1.5765e-06	W03G9.3	-
W03H9.3	0.76044	6.45631	0.0467339	W03H9.3	-
W04G3.1	0.804008	10.4146	0.0211325	W04G3.1	-
W04G3.3	1.01111	10.124	0.0207926	lpr-4	LiPocalin-Related protein family member (lpr-4)
W05B10.1	2.07033	10.7224	0.000326289	his-74	HIStone family member (his-74)
W05B10.2	1.17435	8.30865	0.00689292	ccch-3	CCCH-type zinc finger transcription factor family member (ccch-3)
W05F2.2	2.65531	7.7112	5.79884e-06	W05F2.2	-
W05G11.2	0.736906	4.31672	0.0444873	W05G11.2	-
W06B4.1	1.42962	7.0882	0.00716202	W06B4.1	-
W06D11.1	2.06562	6.35581	0.0117432	W06D11.1	-
W06D4.3	2.24139	4.87039	8.51758e-05	W06D4.3	-
W07B8.4	3.2525	5.65794	3.59286e-07	W07B8.4	-
W07G4.6	0.737428	5.82514	0.00781867	srr-1	Serpentine Receptor, class R family member (srr-1)
W08A12.4	1.45343	4.1847	7.21366e-05	W08A12.4	-
W09D10.5	0.748303	6.95361	0.00481863	W09D10.5	-
W10C6.1	1.22304	8.6228	3.23085e-05	mat-2	Metaphase-to-Anaphase Transition defect family member (mat-2)
Y102A5C.1	2.19045	8.0035	0.00111349	fbxa-206	F-box A protein family member (fbxa-206)
Y102A5C.13	1.34032	7.49702	0.0118376	fbxa-112	F-box A protein family member (fbxa-112)
Y102A5C.2	2.26156	5.00739	9.44634e-06	Y102A5C.2	-
Y105C5A.6	1.70307	4.05238	0.0175576	pqn-79	Prion-like-(Q/N-rich)-domain-bearing protein family member (pqn-79)
Y105C5B.19	0.815298	8.0575	0.00298081	Y105C5B.19	-
Y105C5B.20	1.97811	5.70391	8.02056e-05	Y105C5B.20	-
Y105E8A.13	1.05981	6.08165	0.0108065	Y105E8A.13	-
Y111B2A.1	2.39477	7.16262	0.00205455	Y111B2A.1	-
Y111B2A.2	1.62776	6.22411	0.00866936	Y111B2A.2	-
Y113G7B.4	1.2478	6.02612	0.0419037	ftr-1	Fog Two (fog-2) Related family member (ftr-1)
Y119D3B.21	0.864521	8.6615	0.00990798	Y119D3B.21	-
Y14H12A.2	0.731079	5.69222	0.0259681	Y14H12A.2	-
Y17G9B.1	1.61928	6.05358	0.000102693	Y17G9B.1	-
Y18D10A.25	1.47218	6.66324	0.000144924	fkb-8	FK506-Binding protein family member (fkb-8)
Y18H1A.13	0.785003	6.72885	0.0067701	col-46	COLlagen family member (col-46)
Y22D7AL.9	0.875708	7.60252	0.010924	Y22D7AL.9	-
Y22D7AR.3	1.05287	3.97558	0.0391557	Y22D7AR.3	-
Y24D9A.5	0.618023	6.40159	0.041967	Y24D9A.5	-
Y24D9A.6	1.28006	5.73673	0.00192421	Y24D9A.6	-
Y2H9A.6	2.26118	4.14037	2.14052e-06	Y2H9A.6	-
Y34D9A.11	1.50649	7.05184	0.000104675	spp-23	SaPosin-like Protein family member (spp-23)
Y34D9A.4	0.972518	8.75605	0.0102181	spd-1	SPindle Defective family member (spd-1)
Y34F4.4	2.36702	5.35321	5.60688e-05	Y34F4.4	-
Y36E3A.1	1.06877	4.94106	0.00766712	fbxa-209	F-box A protein family member (fbxa-209)
Y37A1B.7	0.790455	6.52103	0.0175532	Y37A1B.7	-
Y37D8A.13	0.681996	9.97103	0.00160513	unc-71	UNCoordinated family member (unc-71)
Y38C1AB.8	1.22736	6.22232	0.00936069	frm-5	FERM domain (protein4.1-ezrin-radixin-moesin) family member (frm-5)
Y38H6C.2	0.970137	5.13981	0.00265564	srw-65	Serpentine Receptor, class W family member (srw-65)
Y38H6C.4	1.98081	5.06114	8.46598e-05	Y38H6C.4	-
Y38H6C.5	1.35776	4.57553	0.00567482	dct-10	DAF-16/FOXO Controlled, germline Tumor affecting family member (dct-10)
Y38H8A.7	0.661255	5.82257	0.0174001	Y38H8A.7	-
Y39B6A.5	0.863665	8.27554	0.0332057	Y39B6A.5	-
Y39E4B.2	3.42623	9.49363	8.71229e-06	Y39E4B.2	-
Y39E4B.5	2.76568	8.30774	1.8484e-06	Y39E4B.5	-
Y39E4B.6	0.602788	7.29348	0.0351036	Y39E4B.6	-
Y39G10AL.1	1.00502	8.36346	0.0028581	Y39G10AL.1	-
Y40B10A.2	0.892128	5.77437	0.00395367	Y40B10A.2	-
Y41D4B.17	0.886316	5.80658	0.0061533	Y41D4B.17	-
Y41G9A.10	0.720693	5.5353	0.00956793	Y41G9A.10	-
Y43C5A.3	0.798713	4.40716	0.0117531	Y43C5A.3	-
Y43F11A.5	1.45874	7.03919	0.00435977	set-24	SET (trithorax/polycomb) domain containing family member (set-24)
Y43F4A.3	0.967212	4.6283	0.0168593	Y43F4A.3	-
Y45F10C.6	1.98478	4.74753	3.43244e-05	Y45F10C.6	-
Y45G5AM.7	0.738529	7.90331	0.00515566	Y45G5AM.7	-
Y45G5AM.8	1.57498	6.75969	0.0126282	Y45G5AM.8	-
Y46C8AL.1	1.25459	4.17948	0.000198132	clec-73	C-type LECtin family member (clec-73)
Y46C8AL.8	1.46345	4.36364	0.000895438	clec-74	C-type LECtin family member (clec-74)
Y46G5A.20	0.792875	5.1116	0.0380317	Y46G5A.20	-
Y47D3A.22	0.930091	6.23532	0.00553425	Y47D3A.22	-
Y47G6A.25	1.13626	6.91315	0.0351427	Y47G6A.25	-
Y47G7B.2	2.76926	5.60613	0.000423994	Y47G7B.2	-
Y48G10A.2	1.96483	9.19377	5.24074e-05	Y48G10A.2	-
Y48G1BL.1	1.01374	3.9889	0.0305922	Y48G1BL.1	-
Y48G1BM.1	1.9238	5.59984	0.0105791	Y48G1BM.1	-
Y48G1BM.5	1.13398	5.70251	0.0006773	Y48G1BM.5	-
Y48G1BM.6	1.647	5.23518	0.000612406	Y48G1BM.6	-
Y48G1C.1	2.9043	6.66344	2.52773e-06	Y48G1C.1	-
Y48G1C.5	1.19009	4.34745	4.57664e-05	Y48G1C.5	-
Y49G5A.1	0.783476	4.52353	0.0367003	Y49G5A.1	-
Y51A2B.8	1.08582	4.05839	0.0148805	Y51A2B.8	-
Y51H4A.4	1.03595	8.27189	9.97273e-05	Y51H4A.4	-
Y51H7BM.1	0.868009	4.00689	0.000827311	math-45	MATH (meprin-associated Traf homology) domain containing family member (math-45)
Y54E5A.2	0.799137	4.8781	0.000935483	Y54E5A.2	-
Y54F10BM.11	1.51818	4.36028	0.00164934	fbxa-66	F-box A protein family member (fbxa-66)
Y54F10BM.9	1.09976	7.89145	8.58395e-05	Y54F10BM.9	-
Y54G11A.4	1.78813	5.57066	3.07279e-05	Y54G11A.4	-
Y54G2A.19	1.92358	8.01304	1.70648e-05	Y54G2A.19	-
Y54G2A.21	1.97602	6.82043	6.73587e-05	Y54G2A.21	-
Y54G2A.36	1.57553	7.64663	0.0296353	Y54G2A.36	-
Y54G2A.37	0.979567	6.10895	0.00177594	Y54G2A.37	-
Y54G2A.44	0.834514	3.67666	0.00172083	Y54G2A.44	-
Y54G2A.45	0.633647	7.22186	0.0124365	Y54G2A.45	-
Y54G2A.50	2.0904	9.45961	0.000198959	Y54G2A.50	-
Y55B1BR.3	1.46402	7.40025	1.10458e-05	Y55B1BR.3	-
Y55F3AM.14	0.733423	6.65319	0.0150874	Y55F3AM.14	-
Y55F3BR.2	1.26939	7.42117	0.00645327	Y55F3BR.2	-
Y57A10A.1	1.67546	5.14748	2.42044e-05	Y57A10A.1	-
Y57A10A.2	1.18884	5.19442	0.0106426	Y57A10A.2	-
Y57A10A.3	0.747434	4.98293	0.044488	Y57A10A.3	-
Y57A10A.31	0.989534	8.36925	0.00804513	Y57A10A.31	-
Y57A10A.5	0.628827	5.47604	0.0373491	Y57A10A.5	-
Y57A10B.2	0.643495	4.8229	0.0172806	Y57A10B.2	-
Y57E12B.3	0.837818	6.88541	0.0337408	Y57E12B.3	-
Y57G11C.56	1.04344	3.44688	0.0158528	Y57G11C.56	-
Y57G11C.8	1.37121	5.65862	0.00465258	Y57G11C.8	-
Y59A8A.4	1.04236	4.32112	0.0112148	srh-286	Serpentine Receptor, class H family member (srh-286)
Y59A8B.21	0.58769	6.37511	0.0215816	Y59A8B.21	-
Y59C2A.3	0.600302	9.1277	0.0274609	Y59C2A.3	-
Y64H9A.2	1.05961	5.61374	0.0135676	Y64H9A.2	-
Y65B4BR.2	0.940044	6.69629	0.0142898	lpr-1	LiPocalin-Related protein family member (lpr-1)
Y66A7A.5	0.756665	6.28862	0.0111738	Y66A7A.5	-
Y6D1A.1	0.774989	8.08736	0.0205813	Y6D1A.1	-
Y6D1A.2	0.656518	6.78326	0.0479192	Y6D1A.2	-
Y6E2A.5	2.39167	4.19175	5.99316e-08	Y6E2A.5	-
Y70C5C.2	2.22846	4.59811	2.23562e-05	clec-9	C-type LECtin family member (clec-9)
Y71D11A.1	0.899532	8.4012	0.0118809	cdh-12	CaDHerin family member (cdh-12)
Y71F9AL.1	1.06142	6.93791	0.0112268	Y71F9AL.1	-
Y71F9AL.2	0.64199	5.13202	0.00507446	Y71F9AL.2	-
Y71H2AM.25	0.87061	4.14088	0.00107241	Y71H2AM.25	-
Y73B3A.11	1.35402	4.9962	0.0153519	Y73B3A.11	-
Y73B3A.13	2.75908	6.03376	1.13941e-05	Y73B3A.13	-
Y73B3A.4	0.629932	8.07393	0.029588	Y73B3A.4	-
Y73E7A.8	0.893313	8.91742	0.044897	Y73E7A.8	-
Y75B8A.28	0.680985	4.13183	0.0270545	Y75B8A.28	-
Y76B12C.4	1.09113	6.09832	0.0173052	Y76B12C.4	-
Y77E11A.3	1.30651	4.64075	0.0022211	Y77E11A.3	-
Y82E9BL.7	1.10313	4.26579	0.00120606	fbxa-26	F-box A protein family member (fbxa-26)
Y92H12BR.4	0.779664	5.00709	0.00362875	Y92H12BR.4	-
Y94H6A.4	0.846614	4.01017	0.0105096	Y94H6A.4	-
ZC155.3	1.5394	9.91723	9.38958e-07	morc-1	MORC (mouse microrchidia) family CW-type zinc finger protein family member (morc-1)
ZC178.1	2.93035	6.9928	5.94107e-05	ZC178.1	-
ZC196.2	1.07231	4.18075	0.0253121	ZC196.2	-
ZC196.6	1.73683	4.10153	1.61078e-05	ZC196.6	-
ZC239.12	0.826797	3.96928	0.0311711	sdz-35	SKN-1 Dependent Zygotic transcript family member (sdz-35)
ZC239.14	1.15237	3.87851	0.00012706	ZC239.14	-
ZC376.1	0.627607	4.62027	0.00791666	ZC376.1	-
ZC410.3	0.974162	6.6543	0.00144851	ZC410.3	-
ZC412.10	1.07828	4.78198	0.022613	ZC412.10	-
ZC449.1	0.693216	5.77434	0.0287504	ZC449.1	-
ZC449.6	1.53749	4.88803	0.00373724	hsd-3	HydroxySteroid Dehydrogenase homolog family member (hsd-3)
ZC84.6	1.39401	7.11516	0.0283094	ZC84.6	-
ZK1010.5	0.671353	4.82867	0.0402463	ZK1010.5	-
ZK1025.6	1.5243	3.51581	0.0382812	nhr-244	Nuclear Hormone Receptor family member (nhr-244)
ZK1025.9	1.0261	5.77937	0.00852766	nhr-113	Nuclear Hormone Receptor family member (nhr-113)
ZK1067.8	1.1486	5.12362	0.0012335	ZK1067.8	-
ZK1240.1	0.931013	4.07669	0.0191078	ZK1240.1	-
ZK1290.12	0.758625	9.33162	0.049214	wrt-1	WaRThog (hedgehog-like family) family member (wrt-1)
ZK154.5	0.639323	8.21853	0.0155373	ZK154.5	-
ZK381.1	2.40852	7.24214	0.0010079	him-3	High Incidence of Males (increased X chromosome loss) family member (him-3)
ZK596.1	0.936605	4.98243	0.0403266	ZK596.1	-
ZK666.6	4.01469	5.99768	1.01325e-08	clec-60	C-type LECtin family member (clec-60)
ZK666.7	2.23788	5.87004	4.39488e-05	clec-61	C-type LECtin family member (clec-61)
ZK669.2	1.05738	7.9591	0.0173135	ZK669.2	-
ZK678.1	1.05124	8.00835	0.000159244	lin-15A	abnormal cell LINeage family member (lin-15A)
ZK678.3	0.997886	5.66547	0.0133486	ZK678.3	-
ZK829.1	0.813525	4.83795	0.00920512	ZK829.1	-
ZK856.12	1.70243	6.96207	0.00415986	ZK856.12	-
ZK896.1	1.92267	4.62014	0.000210705	ZK896.1	-
ZK899.4	0.980483	6.80315	0.0329827	tba-8	TuBulin, Alpha family member (tba-8)
ZK909.6	0.851106	4.44421	0.0156604	ZK909.6	-
